# Supplementary material for: Investigation of the efficacy and pharmacological mechanism of Danhong injections for treating chronic obstructive pulmonary disease: A PRISMA-compliant meta-analysis and network pharmacology analysis
Source: Medicine (Baltimore). 2023 Feb 3;102(5):e32846. doi: 10.1097/MD.0000000000032846 (PMC9901954; doi:10.1097/MD.0000000000032846)
Supplement: Supplementary file 1 [file medi-102-e32846-s001.xlsx]

## Sheet: Sheet1
herb	molecule_ID	MOL_ID	molecule_name	ob	dl
danshen	105	MOL000105	protocatechuic acid	25.3665	0.035092
danshen	1055	MOL001055	5-isopropyl-2-methylbicyclo[3.1.0]hex-2-ene	47.1922	0.043509
danshen	1103	MOL001103	[(3R)-3,7-dimethylocta-1,6-dien-3-yl] acetate	27.7262	0.041546
danshen	117	MOL000117	Cymol	27.2038	0.022463
danshen	128	MOL000128	NERYLACETATE	25.94	0.041771
danshen	1303	MOL001303	(1R,2R,4S)-2,4-diisopropenyl-1-methyl-1-vinylcyclohexane	5.57879	0.060442
danshen	1394	MOL001394	Oktadekan	9.80639	0.090617
danshen	1452	MOL001452	protocatechualdehyde	38.3495	0.027536
danshen	162	MOL000162	beta-Chamigrene	31.9912	0.080672
danshen	19	MOL000019	D-Camphene	34.9792	0.039017
danshen	198	MOL000198	(R)-linalool	39.8043	0.022686
danshen	2014	MOL002014	SPBio_002209	28.2066	0.061178
danshen	202	MOL000202	Moslene	33.0164	0.02224
danshen	223	MOL000223	caffeic acid	25.7644	0.050089
danshen	257	MOL000257	(-)-beta-Phellandrene	40.4445	0.022312
danshen	2835	MOL002835	δ-cadinol	17.1254	0.077187
danshen	3047	MOL003047	[(1S)-endo]-(-)-Borneol	83.5449	0.05275
danshen	346	MOL000346	succinic acid	29.6203	0.012082
danshen	36	MOL000036	beta-caryophyllene	29.7023	0.089893
danshen	3969	MOL003969	L-Serin	98.4691	0.0091307
danshen	3971	MOL003971	Threonin	73.5157	0.012819
danshen	41	MOL000041	PHA	41.6179	0.036077
danshen	42	MOL000042	LPG	87.692	0.0059892
danshen	4481	MOL004481	(2S)-2-amino-3-[(2R)-2-amino-3-hydroxy-3-oxopropyl]disulfanylpropanoic acid	73.5936	0.048927
danshen	485	MOL000485	TMH	46.2498	0.052565
danshen	50	MOL000050	GLY	48.7371	0.0033178
danshen	52	MOL000052	Gulutamine	6.65592	0.021387
danshen	54	MOL000054	L-	47.642	0.031878
danshen	5448	MOL005448	Leucinum	72.9189	0.014057
danshen	5449	MOL005449	h-Met-h	70.8663	0.013018
danshen	55	MOL000055	L-Lysin	29.3326	0.018179
danshen	56	MOL000056	DTY	57.5546	0.046654
danshen	5928	MOL005928	isoferulic acid	50.8265	0.058232
danshen	61	MOL000061	Prolinum	77.5747	0.014161
danshen	613	MOL000613	8-isopropylidene-1,5-dimethylcyclodeca-1,5-diene	18.5558	0.056941
danshen	65	MOL000065	ASI	79.737	0.017132
danshen	67	MOL000067	L-Valin	53.3298	0.011914
danshen	68	MOL000068	L-Ile	59.0514	0.015008
danshen	69	MOL000069	palmitic acid	19.2966	0.098573
danshen	7035	MOL007035	(E)-3-(3-hydroxy-4,5-dimethoxy-phenyl)acrylic acid	64.7068	0.080604
danshen	7043	MOL007043	1-(3,4-dihydroxyphenyl)-2-hydroxyethanone	56.7898	0.041276
danshen	7044	MOL007044	3,7-dimethylocta-2,6-dien-1-yl formate	50.9472	0.033838
danshen	7047	MOL007047	(1R,4R,5S)-1-isopropyl-4-methyl-4-bicyclo[3.1.0]hexanol	94.9183	0.053937
danshen	7072	MOL007072	(2S)-3-(3,4-dihydroxyphenyl)-2-hydroxypropanoic acid	59.5648	0.059824
danshen	10175	MOL010175	Tannin	7.89423	0.033371
danshen	7089	MOL007089	Cyclotetradecane	27.7217	0.055376
danshen	71	MOL000071	Istidina	53.1753	0.029475
danshen	7102	MOL007102	diisopro-penyl methyl vinyl cyclohexane2	48.6586	0.068534
danshen	7134	MOL007134	danshensu	36.9148	0.059833
danshen	7160	MOL007160	β-cadinol	37.7633	0.093271
danshen	865	MOL000865	hexadecane	12.316	0.060928
danshen	922	MOL000922	(R)-p-Menth-1-en-4-ol	32.1559	0.032284
danshen	3127	MOL003127	Germacrene D	19.2225	0.057074
danshen	932	MOL000932	alpha-Farnesene	21.7035	0.047239
danshen	942	MOL000942	(1R,4S,4aR,8aR)-4-isopropyl-1,6-dimethyl-3,4,4a,7,8,8a-hexahydro-2H-naphthalen-1-ol	31.6731	0.093126
honghua	1097	MOL001097	o-xylene	45.547	0.014755
honghua	1099	MOL001099	p-xylene	48.7427	0.014017
honghua	1129	MOL001129	l-Verbenone	50.6606	0.061837
honghua	116	MOL000116	Nonanal	40.2763	0.015196
honghua	121	MOL000121	Decanal	29.8051	0.020124
honghua	1387	MOL001387	(7aS)-4,4,7a-trimethyl-6,7-dihydro-5H-benzofuran-2-one	36.8366	0.065044
honghua	1393	MOL001393	myristic acid	21.1812	0.066784
honghua	1396	MOL001396	PENTADECYLIC ACID	20.1846	0.081479
honghua	1565	MOL001565	HEPTADECENE	20.0332	0.076039
honghua	1620	MOL001620	Pentadecene	17.7243	0.050176
honghua	1622	MOL001622	1-Tetradecene	6.14871	0.04011
honghua	1640	MOL001640	NON	26.7381	0.027306
honghua	1739	MOL001739	zoomaric acid	35.7759	0.099334
honghua	1788	MOL001788	adenine	62.8058	0.034822
honghua	1801	MOL001801	salicylic acid	32.127	0.027213
honghua	2016	MOL002016	10579-93-8	27.3584	0.089902
honghua	2046	MOL002046	hexanoic acid	73.0752	0.0090082
honghua	2092	MOL002092	Antioxidant No. 33	26.743	0.062536
honghua	223	MOL000223	caffeic acid	25.7644	0.050089
honghua	2363	MOL002363	beta-Ionone	20.6324	0.054165
honghua	24	MOL000024	alpha-humulene	22.9768	0.061124
honghua	249	MOL000249	Methylcinnamate	18.4175	0.035378
honghua	2674	MOL002674	(E)-1,3-Tridecadiene-5,7,9,11-tetrayne	37.3027	0.03797
honghua	2675	MOL002675	Hexenal	46.0108	0.0057353
honghua	2676	MOL002676	10482-53-8	44.0575	0.07745
honghua	2678	MOL002678	EB	49.3833	0.012997
honghua	2679	MOL002679	Ethone	40.8141	0.015351
honghua	2682	MOL002682	aldehydo-D-galactose	47.8145	0.034584
honghua	2685	MOL002685	[(2S)-2,3-dihydroxypropyl] octanoate	22.2751	0.053548
honghua	2686	MOL002686	GLV	32.2456	0.0038016
honghua	2689	MOL002689	3,4,5-Trimethoxytoluene	23.729	0.044897
honghua	2691	MOL002691	Iva	62.1684	0.0072034
honghua	2699	MOL002699	Cetene	5.33804	0.062078
honghua	2703	MOL002703	OCTADECENE	19.2088	0.092277
honghua	2704	MOL002704	D-Phenylalanine	92.8603	0.036064
honghua	2711	MOL002711	ZINC01692449	72.1822	0.0045211
honghua	2722	MOL002722	Vomifoliol	29.0142	0.08234
honghua	2727	MOL002727	C08464	37.1415	0.039062
honghua	2732	MOL002732	7-Chloro-2,4-quinolinedicarboxylic acid	33.3235	0.03715
honghua	2738	MOL002738	Diamylphenol	17.2556	0.079682
honghua	2743	MOL002743	ZINC01666986	43.94	0.0059229
honghua	2744	MOL002744	(R)-2-methylbutyric acid	28.8556	0.0079662
honghua	2745	MOL002745	ZINC01690417	80.1217	0.006186
honghua	2746	MOL002746	L-2-Amino-3-(5-hydroxyindolyl)propionic acid	74.6294	0.097646
honghua	2747	MOL002747	(2R)-5-methylhexan-2-ol	23.5972	0.0087234
honghua	2748	MOL002748	(2R,6R,10R)-6,10,14-trimethylpentadecan-2-ol	20.9392	0.095616
honghua	2750	MOL002750	2,4-Dichloro-5-([(E)-(4-chlorophenyl)methylidene]amino)benzoic acid	36.6193	0.036045
honghua	2758	MOL002758	(E,Z)-2,8-Decadien-4,6-diyn-1-yl 3-methylbutanoate	26.6017	0.083295
honghua	2767	MOL002767	1,11(Z)-Tridecadien-3,5,7,9-tetrayne	43.5111	0.037723
honghua	2769	MOL002769	(Z)-2-methyl-5-[(1R,2S,4S)-2-methyl-3-methylene-2-norbornanyl]pent-2-en-1-ol	62.8478	0.088179
honghua	2770	MOL002770	Terthiophene	19.5605	0.074543
honghua	2772	MOL002772	[(Z)-dec-8-en-4,6-diynyl] 3-methylbutanoate	27.8195	0.082062
honghua	2777	MOL002777	124604-44-0	41.5681	0.036727
honghua	2778	MOL002778	THZ	70.3331	0.025246
honghua	2782	MOL002782	Dihydroaplotaxene	4.77963	0.076188
honghua	2783	MOL002783	Cumalic acid	43.0983	0.028014
honghua	2784	MOL002784	CYCLODODECANOL	41.4496	0.042651
honghua	2785	MOL002785	deca-4,6-diynyl 3-methylbutanoate	20.6871	0.080311
honghua	305	MOL000305	lauric acid	23.5879	0.043637
honghua	340	MOL000340	HCI	35.8319	0.028973
honghua	346	MOL000346	succinic acid	29.6203	0.012082
honghua	348	MOL000348	4-[(Z)-3-hydroxyprop-1-enyl]-2,6-dimethoxyphenol	49.1473	0.064947
honghua	36	MOL000036	beta-caryophyllene	29.7023	0.089893
honghua	360	MOL000360	FER	39.5585	0.058069
honghua	382	MOL000382	Arabinose,d	1.87148	0.022118
honghua	479	MOL000479	Farnesene	17.4181	0.047569
honghua	55	MOL000055	L-Lysin	29.3326	0.018179
honghua	608	MOL000608	()-Terpinen-4-ol	81.4067	0.032323
honghua	69	MOL000069	palmitic acid	19.2966	0.098573
honghua	714	MOL000714	Hyacinthin	38.6465	0.017812
honghua	723	MOL000723	trans-2,4-decadienal	51.0282	0.020894
honghua	748	MOL000748	HMF	45.0661	0.019427
honghua	775	MOL000775	EEE	45.0163	0.0045272
honghua	89	MOL000089	catechol	29.8607	0.01616
