# Supplementary material for: Investigation of the efficacy and pharmacological mechanism of Danhong injections for treating chronic obstructive pulmonary disease: A PRISMA-compliant meta-analysis and network pharmacology analysis
Source: Medicine (Baltimore). 2023 Feb 3;102(5):e32846. doi: 10.1097/MD.0000000000032846 (PMC9901954; doi:10.1097/MD.0000000000032846)
Supplement: Supplementary file 2 [file medi-102-e32846-s002.xlsx]

## Sheet: Sheet1
No.	molid	compounds	genenames	symbol
1	MOL000105	protocatechuic acid	Prostaglandin G/H synthase 1	PTGS1
2	MOL000105	protocatechuic acid	Arachidonate 5-lipoxygenase	ALOX5
3	MOL000105	protocatechuic acid	Prostaglandin G/H synthase 2	PTGS2
4	MOL000105	protocatechuic acid	Amine oxidase [flavin-containing] B	MAOB
5	MOL000105	protocatechuic acid	Lysozyme	LYZ
7	MOL000105	protocatechuic acid	Alcohol dehydrogenase 1C	ADH1C
8	MOL000105	protocatechuic acid	Trypsin-3	PRSS3
9	MOL000105	protocatechuic acid	Protein kinase C alpha type	PRKCA
10	MOL000105	protocatechuic acid	Protein kinase C beta type	PRKCB
11	MOL000105	protocatechuic acid	Protein kinase C gamma type	PRKCG
12	MOL000105	protocatechuic acid	Maltase-glucoamylase, intestinal	MGAM
13	MOL000105	protocatechuic acid	Protein kinase C zeta type	PRKCZ
14	MOL001055	5-isopropyl-2-methylbicyclo[3.1.0]hex-2-ene	Gamma-aminobutyric acid receptor subunit alpha-1	GABRA1
16	MOL001055	5-isopropyl-2-methylbicyclo[3.1.0]hex-2-ene	Gamma-aminobutyric-acid receptor alpha-2 subunit	GABRA2
17	MOL001055	5-isopropyl-2-methylbicyclo[3.1.0]hex-2-ene	Prostaglandin G/H synthase 2	PTGS2
18	MOL001055	5-isopropyl-2-methylbicyclo[3.1.0]hex-2-ene	DNA topoisomerase II	TOP2
19	MOL001055	5-isopropyl-2-methylbicyclo[3.1.0]hex-2-ene	Nuclear receptor coactivator 2	NCOA2
20	MOL001103	[(3R)-3,7-dimethylocta-1,6-dien-3-yl] acetate	Gamma-aminobutyric-acid receptor alpha-2 subunit	GABRA2
21	MOL001103	[(3R)-3,7-dimethylocta-1,6-dien-3-yl] acetate	Acetylcholinesterase	ACHE
22	MOL001103	[(3R)-3,7-dimethylocta-1,6-dien-3-yl] acetate	Gamma-aminobutyric-acid receptor alpha-3 subunit	GABRA3
23	MOL001103	[(3R)-3,7-dimethylocta-1,6-dien-3-yl] acetate	Gamma-aminobutyric acid receptor subunit alpha-1	GABRA1
24	MOL001103	[(3R)-3,7-dimethylocta-1,6-dien-3-yl] acetate	Trypsin-1	PRSS1
25	MOL001103	[(3R)-3,7-dimethylocta-1,6-dien-3-yl] acetate	Gamma-aminobutyric-acid receptor subunit alpha-6	GABRA6
26	MOL001103	[(3R)-3,7-dimethylocta-1,6-dien-3-yl] acetate	Gamma-aminobutyric-acid receptor alpha-5 subunit	GABRA5
27	MOL001103	[(3R)-3,7-dimethylocta-1,6-dien-3-yl] acetate	Ig gamma-1 chain C region	IGHG1
28	MOL000117	Cymol	Sodium-dependent noradrenaline transporter	SLC6A2
29	MOL000117	Cymol	Lysozyme	LYZ
31	MOL001452	protocatechualdehyde	Alcohol dehydrogenase 1C	ADH1C
32	MOL001452	protocatechualdehyde	Lysozyme	LYZ
34	MOL001452	protocatechualdehyde	Muscarinic acetylcholine receptor M3	CHRM3
35	MOL001452	protocatechualdehyde	Muscarinic acetylcholine receptor M1	CHRM1
36	MOL001452	protocatechualdehyde	Gamma-aminobutyric-acid receptor alpha-2 subunit	GABRA2
37	MOL001452	protocatechualdehyde	Gamma-aminobutyric-acid receptor alpha-3 subunit	GABRA3
38	MOL001452	protocatechualdehyde	Muscarinic acetylcholine receptor M2	CHRM2
39	MOL001452	protocatechualdehyde	Gamma-aminobutyric acid receptor subunit alpha-1	GABRA1
40	MOL001452	protocatechualdehyde	Neuronal acetylcholine receptor protein, alpha-7 chain	CHRNA7
41	MOL001452	protocatechualdehyde	Gamma-aminobutyric-acid receptor subunit alpha-6	GABRA6
42	MOL001452	protocatechualdehyde	Ornithine decarboxylase	ODC1
43	MOL000162	beta-Chamigrene	Prostaglandin G/H synthase 2	PTGS2
44	MOL000162	beta-Chamigrene	Sodium-dependent noradrenaline transporter	SLC6A2
45	MOL000162	beta-Chamigrene	Amine oxidase [flavin-containing] B	MAOB
46	MOL000162	beta-Chamigrene	Nuclear receptor coactivator 2	NCOA2
47	MOL000162	beta-Chamigrene	Prostaglandin G/H synthase 1	PTGS1
48	MOL000162	beta-Chamigrene	Muscarinic acetylcholine receptor M3	CHRM3
49	MOL000162	beta-Chamigrene	Muscarinic acetylcholine receptor M1	CHRM1
50	MOL000162	beta-Chamigrene	Gamma-aminobutyric-acid receptor alpha-2 subunit	GABRA2
51	MOL000162	beta-Chamigrene	Retinoic acid receptor RXR-alpha	RXRA
52	MOL000162	beta-Chamigrene	Gamma-aminobutyric-acid receptor alpha-3 subunit	GABRA3
53	MOL000162	beta-Chamigrene	Muscarinic acetylcholine receptor M2	CHRM2
54	MOL000162	beta-Chamigrene	Alpha-1B adrenergic receptor	ADRA1B
55	MOL000162	beta-Chamigrene	Gamma-aminobutyric acid receptor subunit alpha-1	GABRA1
56	MOL000162	beta-Chamigrene	Gamma-aminobutyric-acid receptor subunit alpha-6	GABRA6
57	MOL000162	beta-Chamigrene	Neuronal acetylcholine receptor subunit alpha-2	CHRNA2
58	MOL000162	beta-Chamigrene	Neuronal acetylcholine receptor protein, alpha-7 chain	CHRNA7
59	MOL000162	beta-Chamigrene	Gamma-aminobutyric-acid receptor alpha-5 subunit	GABRA5
60	MOL000162	beta-Chamigrene	Alpha-1A adrenergic receptor	ADRA1A
61	MOL000162	beta-Chamigrene	Gamma-aminobutyric-acid receptor subunit alpha-4	GABRA4
62	MOL000019	D-Camphene	Gamma-aminobutyric-acid receptor alpha-2 subunit	GABRA2
63	MOL000019	D-Camphene	Gamma-aminobutyric acid receptor subunit alpha-1	GABRA1
65	MOL000019	D-Camphene	Potassium voltage-gated channel subfamily H member 2	KCNH2
66	MOL000019	D-Camphene	Sodium channel protein type 5 subunit alpha	SCN5A
67	MOL000019	D-Camphene	Coagulation factor Xa	F10
68	MOL000019	D-Camphene	Prostaglandin G/H synthase 2	PTGS2
69	MOL000019	D-Camphene	DNA topoisomerase II	TOP2
70	MOL000019	D-Camphene	Nuclear receptor coactivator 2	NCOA2
71	MOL000019	D-Camphene	Calcium-activated potassium channel subunit alpha 1	KCNMA1
72	MOL000019	D-Camphene	Calmodulin	CALM1
73	MOL000198	(R)-linalool	Muscarinic acetylcholine receptor M1	CHRM1
74	MOL000198	(R)-linalool	Gamma-aminobutyric-acid receptor alpha-2 subunit	GABRA2
75	MOL000198	(R)-linalool	Muscarinic acetylcholine receptor M2	CHRM2
76	MOL000198	(R)-linalool	Gamma-aminobutyric-acid receptor alpha-3 subunit	GABRA3
77	MOL000198	(R)-linalool	Gamma-aminobutyric-acid receptor subunit alpha-6	GABRA6
78	MOL000198	(R)-linalool	Prostaglandin G/H synthase 1	PTGS1
79	MOL000198	(R)-linalool	Potassium voltage-gated channel subfamily H member 2	KCNH2
80	MOL000198	(R)-linalool	Sodium channel protein type 5 subunit alpha	SCN5A
81	MOL000198	(R)-linalool	Coagulation factor Xa	F10
82	MOL000198	(R)-linalool	Prostaglandin G/H synthase 2	PTGS2
83	MOL000198	(R)-linalool	Vascular endothelial growth factor receptor 2	KDR
84	MOL000198	(R)-linalool	DNA topoisomerase II	TOP2
85	MOL000198	(R)-linalool	Heat shock protein HSP 90	HSP90
86	MOL000198	(R)-linalool	Nuclear receptor coactivator 2	NCOA2
87	MOL000198	(R)-linalool	Calcium-activated potassium channel subunit alpha 1	KCNMA1
88	MOL000198	(R)-linalool	Muscarinic acetylcholine receptor M3	CHRM3
89	MOL000198	(R)-linalool	Gamma-aminobutyric-acid receptor alpha-5 subunit	GABRA5
90	MOL000198	(R)-linalool	Gamma-aminobutyric acid receptor subunit alpha-1	GABRA1
91	MOL000198	(R)-linalool	Sodium-dependent noradrenaline transporter	SLC6A2
92	MOL000198	(R)-linalool	Progesterone receptor	PGR
93	MOL000202	Moslene	Prostaglandin G/H synthase 2	PTGS2
94	MOL000202	Moslene	Acetylcholinesterase	ACHE
95	MOL000202	Moslene	Gamma-aminobutyric acid receptor subunit alpha-1	GABRA1
96	MOL000202	Moslene	Dipeptidyl peptidase IV	DPP4
97	MOL000202	Moslene	Alcohol dehydrogenase 1C	ADH1C
99	MOL000202	Moslene	Alcohol dehydrogenase 1A	ADH1A
100	MOL000202	Moslene	Alcohol dehydrogenase 1B	ADH1B
101	MOL000223	caffeic acid	Prostaglandin G/H synthase 1	PTGS1
102	MOL000223	caffeic acid	Beta-1 adrenergic receptor	ADRB1
103	MOL000223	caffeic acid	Prostaglandin G/H synthase 2	PTGS2
104	MOL000223	caffeic acid	Alpha-2A adrenergic receptor	ADRA2A
105	MOL000223	caffeic acid	Alpha-2C adrenergic receptor	ADRA2C
106	MOL000223	caffeic acid	Beta-2 adrenergic receptor	ADRB2
107	MOL000223	caffeic acid	Amine oxidase [flavin-containing] B	MAOB
108	MOL000223	caffeic acid	Chymotrypsinogen B	CTRB1
109	MOL000223	caffeic acid	Sodium-dependent dopamine transporter	SLC6A3
110	MOL000223	caffeic acid	Aldose reductase	AKR1B1
111	MOL000223	caffeic acid	Urokinase-type plasminogen activator	PLAU
112	MOL000223	caffeic acid	Amine oxidase [flavin-containing] A	MAOA
113	MOL000223	caffeic acid	Lysozyme	LYZ
114	MOL000223	caffeic acid	Alpha-1A adrenergic receptor	ADRA1A
115	MOL000223	caffeic acid	Alpha-1D adrenergic receptor	ADRA1D
116	MOL000223	caffeic acid	Tumor necrosis factor	TNF
117	MOL000223	caffeic acid	Cytochrome P450 1A1	CYP1A1
118	MOL000223	caffeic acid	Protein kinase C beta type	PRKCB
119	MOL000223	caffeic acid	Tyrosine-protein kinase BTK	BTK
120	MOL000223	caffeic acid	Glial fibrillary acidic protein	GFAP
121	MOL000223	caffeic acid	Insulin-like growth factor II	IGF2
122	MOL000223	caffeic acid	P-selectin	SELP
123	MOL000223	caffeic acid	Ras-related C3 botulinum toxin substrate 1	RAC1
124	MOL000257	(-)-beta-Phellandrene	Gamma-aminobutyric acid receptor subunit alpha-1	GABRA1
126	MOL003047	[(1S)-endo]-(-)-Borneol	Gamma-aminobutyric-acid receptor alpha-2 subunit	GABRA2
127	MOL003047	[(1S)-endo]-(-)-Borneol	Gamma-aminobutyric acid receptor subunit alpha-1	GABRA1
128	MOL000346	succinic acid	4-aminobutyrate aminotransferase, mitochondrial	ABAT
129	MOL000346	succinic acid	Aspartate aminotransferase, cytoplasmic	GOT1
131	MOL000346	succinic acid	Aldose reductase	AKR1B1
132	MOL000346	succinic acid	Proto-oncogene tyrosine-protein kinase SRC	SRC
133	MOL000346	succinic acid	Cathepsin D	CTSD
134	MOL000346	succinic acid	M-phase inducer phosphatase 2	CDC25B
135	MOL000346	succinic acid	Cholinesterase	BCHE
136	MOL000346	succinic acid	Alcohol dehydrogenase 1B	ADH1B
137	MOL000346	succinic acid	Alcohol dehydrogenase 1C	ADH1C
138	MOL000346	succinic acid	Alcohol dehydrogenase 1A	ADH1A
147	MOL000346	succinic acid	Aspartate aminotransferase, mitochondrial	GOT2
148	MOL000346	succinic acid	S-adenosylmethionine synthetase isoform type-1	MAT1A
149	MOL000346	succinic acid	Triosephosphate isomerase	TPI1
150	MOL000346	succinic acid	NAD-dependent malic enzyme, mitochondrial	ME2
151	MOL000346	succinic acid	NADP-dependent malic enzyme, mitochondrial	ME3
152	MOL000346	succinic acid	Trypsin-3	PRSS3
153	MOL000346	succinic acid	Nitric-oxide synthase, brain	NOS1
154	MOL000346	succinic acid	Succinate semialdehyde dehydrogenase, mitochondrial	ALDH5A1
155	MOL000346	succinic acid	Ornithine aminotransferase, mitochondrial	OAT
156	MOL000346	succinic acid	Glycine receptor alpha-1 chain	GLRA1
157	MOL000346	succinic acid	mRNA of Protein-tyrosine phosphatase, non-receptor type 1	PTPN1
158	MOL000346	succinic acid	Gamma-aminobutyric acid receptor subunit alpha-1	GABRA1
159	MOL000346	succinic acid	Thioredoxin reductase, cytoplasmic	TXNRD1
160	MOL000346	succinic acid	mRNA of PKA Catalytic Subunit C-alpha	PRKACA
161	MOL000346	succinic acid	Acetyl-CoA acetyltransferase	ACAT2
167	MOL000346	succinic acid	Malate dehydrogenase	MDH2
172	MOL000346	succinic acid	Glutamate dehydrogenase 1, mitochondrial	GLUD1
173	MOL000346	succinic acid	Ornithine carbamoyltransferase, mitochondrial	OTC
175	MOL000346	succinic acid	Serine--pyruvate aminotransferase	AGXT
177	MOL000346	succinic acid	Succinate dehydrogenase [ubiquinone] flavoprotein subunit, mitochondrial	SDHA
178	MOL000346	succinic acid	S-adenosylmethionine synthetase isoform type-2	MAT2A
179	MOL000346	succinic acid	Prolyl 3-hydroxylase 1	P3H1
180	MOL000346	succinic acid	Prolyl 3-hydroxylase 3	P3H3
182	MOL000346	succinic acid	Mitochondrial dicarboxylate carrier	SLC25A10
183	MOL000346	succinic acid	Prolyl 4-hydroxylase subunit alpha-2	P4HA2
184	MOL000346	succinic acid	Succinyl-CoA ligase [ADP-forming] beta-chain, mitochondrial	SUCLA2
186	MOL000346	succinic acid	Glucose--fructose oxidoreductase	GFOD1
187	MOL000346	succinic acid	Caspase-3	CASP3
188	MOL000036	beta-caryophyllene	Prostaglandin G/H synthase 1	PTGS1
189	MOL000036	beta-caryophyllene	Muscarinic acetylcholine receptor M3	CHRM3
190	MOL000036	beta-caryophyllene	Muscarinic acetylcholine receptor M1	CHRM1
191	MOL000036	beta-caryophyllene	Prostaglandin G/H synthase 2	PTGS2
192	MOL000036	beta-caryophyllene	Gamma-aminobutyric-acid receptor alpha-2 subunit	GABRA2
193	MOL000036	beta-caryophyllene	Retinoic acid receptor RXR-alpha	RXRA
194	MOL000036	beta-caryophyllene	Muscarinic acetylcholine receptor M2	CHRM2
195	MOL000036	beta-caryophyllene	Alpha-1B adrenergic receptor	ADRA1B
196	MOL000036	beta-caryophyllene	Neuronal acetylcholine receptor subunit alpha-2	CHRNA2
197	MOL000036	beta-caryophyllene	Gamma-aminobutyric acid receptor subunit alpha-1	GABRA1
198	MOL000036	beta-caryophyllene	Nuclear receptor coactivator 2	NCOA2
199	MOL000036	beta-caryophyllene	Gamma-aminobutyric-acid receptor subunit alpha-6	GABRA6
200	MOL000036	beta-caryophyllene	Sodium-dependent noradrenaline transporter	SLC6A2
201	MOL000036	beta-caryophyllene	Alpha-1A adrenergic receptor	ADRA1A
202	MOL000036	beta-caryophyllene	Sodium-dependent dopamine transporter	SLC6A3
203	MOL000036	beta-caryophyllene	Interleukin-6	IL6
204	MOL003969	L-Serin	Prostaglandin G/H synthase 1	PTGS1
205	MOL003969	L-Serin	S-adenosylmethionine decarboxylase proenzyme	AMD1
206	MOL003969	L-Serin	4-aminobutyrate aminotransferase, mitochondrial	ABAT
207	MOL003969	L-Serin	Glutamate [NMDA] receptor subunit zeta-1	GRIN1
208	MOL003969	L-Serin	Kynureninase	KYNU
209	MOL003969	L-Serin	Glycine receptor alpha-1 chain	GLRA1
210	MOL003969	L-Serin	Aspartate aminotransferase, cytoplasmic	GOT1
211	MOL003969	L-Serin	Proto-oncogene tyrosine-protein kinase SRC	SRC
212	MOL003969	L-Serin	Glycogen phosphorylase, muscle form	PYGM
213	MOL003969	L-Serin	Cathepsin D	CTSD
214	MOL003969	L-Serin	Cholinesterase	BCHE
216	MOL003969	L-Serin	Alcohol dehydrogenase 1B	ADH1B
217	MOL003969	L-Serin	Alcohol dehydrogenase 1C	ADH1C
228	MOL003969	L-Serin	Dihydroxyacetone kinase	TKFC
232	MOL003969	L-Serin	Aspartate aminotransferase, mitochondrial	GOT2
233	MOL003969	L-Serin	Serine--pyruvate aminotransferase	AGXT
235	MOL003969	L-Serin	Seryl-tRNA synthetase, cytoplasmic	SARS1
236	MOL003969	L-Serin	Glycine amidinotransferase, mitochondrial	GATM
237	MOL003969	L-Serin	Cysteine desulfurase, mitochondrial	NFS1
238	MOL003969	L-Serin	Proton-coupled amino acid transporter 1	SLC36A1
239	MOL003969	L-Serin	NAD-dependent malic enzyme, mitochondrial	ME2
240	MOL003969	L-Serin	NADP-dependent malic enzyme, mitochondrial	ME3
241	MOL003969	L-Serin	L-serine dehydratase	SDS
242	MOL003969	L-Serin	Trypsin-3	PRSS3
243	MOL003969	L-Serin	Aldose reductase	AKR1B1
244	MOL003969	L-Serin	Gamma-aminobutyric acid receptor subunit alpha-1	GABRA1
245	MOL003969	L-Serin	Alcohol dehydrogenase 1A	ADH1A
252	MOL003969	L-Serin	Alanine aminotransferase 1	GPT
253	MOL003969	L-Serin	Alanine--glyoxylate aminotransferase 2, mitochondrial	AGXT2
254	MOL003969	L-Serin	Ornithine aminotransferase, mitochondrial	OAT
256	MOL003969	L-Serin	Beta-galactosidase	GLB1
257	MOL003969	L-Serin	Glucose--fructose oxidoreductase	GFOD1
260	MOL003969	L-Serin	Triosephosphate isomerase	TPI1
261	MOL003971	Threonin	Prostaglandin G/H synthase 1	PTGS1
262	MOL003971	Threonin	Nitric-oxide synthase, brain	NOS1
263	MOL003971	Threonin	4-aminobutyrate aminotransferase, mitochondrial	ABAT
264	MOL003971	Threonin	Glycine receptor alpha-1 chain	GLRA1
265	MOL003971	Threonin	Aspartate aminotransferase, cytoplasmic	GOT1
266	MOL003971	Threonin	mRNA of Protein-tyrosine phosphatase, non-receptor type 1	PTPN1
268	MOL003971	Threonin	Aldose reductase	AKR1B1
269	MOL003971	Threonin	Gamma-aminobutyric acid receptor subunit alpha-1	GABRA1
270	MOL003971	Threonin	Proto-oncogene tyrosine-protein kinase SRC	SRC
271	MOL003971	Threonin	Cathepsin D	CTSD
272	MOL003971	Threonin	Cholinesterase	BCHE
273	MOL003971	Threonin	Alcohol dehydrogenase 1B	ADH1B
274	MOL003971	Threonin	Alcohol dehydrogenase 1C	ADH1C
283	MOL003971	Threonin	Aspartate aminotransferase, mitochondrial	GOT2
284	MOL003971	Threonin	Serine--pyruvate aminotransferase	AGXT
286	MOL003971	Threonin	Glycine amidinotransferase, mitochondrial	GATM
287	MOL003971	Threonin	NAD-dependent malic enzyme, mitochondrial	ME2
288	MOL003971	Threonin	Threonyl-tRNA synthetase, cytoplasmic	TARS3
289	MOL003971	Threonin	Glutamate [NMDA] receptor subunit zeta-1	GRIN1
290	MOL003971	Threonin	Prostaglandin G/H synthase 2	PTGS2
291	MOL003971	Threonin	Beta-galactosidase	GLB1
293	MOL000041	PHA	Prostaglandin G/H synthase 1	PTGS1
294	MOL000041	PHA	Thrombin	F2
295	MOL000041	PHA	Muscarinic acetylcholine receptor M1	CHRM1
296	MOL000041	PHA	Beta-1 adrenergic receptor	ADRB1
297	MOL000041	PHA	Sodium channel protein type 5 subunit alpha	SCN5A
298	MOL000041	PHA	Prostaglandin G/H synthase 2	PTGS2
299	MOL000041	PHA	Nitric-oxide synthase, endothelial	NOS3
300	MOL000041	PHA	Alpha-2A adrenergic receptor	ADRA2A
301	MOL000041	PHA	Alpha-2C adrenergic receptor	ADRA2C
302	MOL000041	PHA	Acetylcholinesterase	ACHE
303	MOL000041	PHA	Sodium-dependent noradrenaline transporter	SLC6A2
304	MOL000041	PHA	Alpha-1A adrenergic receptor	ADRA1A
305	MOL000041	PHA	Alpha-1B adrenergic receptor	ADRA1B
306	MOL000041	PHA	Sodium-dependent dopamine transporter	SLC6A3
307	MOL000041	PHA	Beta-2 adrenergic receptor	ADRB2
308	MOL000041	PHA	Dipeptidyl peptidase IV	DPP4
309	MOL000041	PHA	Beta-lactamase	DPEP1
310	MOL000041	PHA	Amine oxidase [flavin-containing] B	MAOB
311	MOL000041	PHA	Lysozyme	LYZ
313	MOL000041	PHA	Amine oxidase [flavin-containing] A	MAOA
315	MOL000041	PHA	Chymotrypsinogen B	CTRB1
316	MOL000041	PHA	Dopamine D1 receptor	DRD1
317	MOL000041	PHA	Alpha-2B adrenergic receptor	ADRA2B
318	MOL000042	LPG	Prostaglandin G/H synthase 1	PTGS1
319	MOL000042	LPG	Succinate semialdehyde dehydrogenase, mitochondrial	ALDH5A1
320	MOL000042	LPG	4-aminobutyrate aminotransferase, mitochondrial	ABAT
322	MOL000042	LPG	Glutamate [NMDA] receptor subunit zeta-1	GRIN1
323	MOL000042	LPG	Kynureninase	KYNU
324	MOL000042	LPG	Glycine receptor alpha-1 chain	GLRA1
325	MOL000042	LPG	Aspartate aminotransferase, cytoplasmic	GOT1
326	MOL000042	LPG	Gamma-aminobutyric acid receptor subunit alpha-1	GABRA1
327	MOL000042	LPG	Proto-oncogene tyrosine-protein kinase SRC	SRC
328	MOL000042	LPG	Glycogen phosphorylase, muscle form	PYGM
329	MOL000042	LPG	Cathepsin D	CTSD
330	MOL000042	LPG	Neutrophil collagenase	MMP8
331	MOL000042	LPG	Macrophage metalloelastase	MMP12
332	MOL000042	LPG	Cholinesterase	BCHE
334	MOL000042	LPG	Alcohol dehydrogenase 1B	ADH1B
335	MOL000042	LPG	Alcohol dehydrogenase 1C	ADH1C
336	MOL000042	LPG	Alcohol dehydrogenase 1A	ADH1A
337	MOL000042	LPG	Arginase-1	ARG1
338	MOL000042	LPG	Catalase	CAT
339	MOL000042	LPG	Ribonucleoside-diphosphate reductase large subunit	RRM1
340	MOL000042	LPG	Pyruvate kinase isozymes R/L	PKLR
343	MOL000042	LPG	Beta-galactosidase	GLB1
353	MOL000042	LPG	Dihydroxyacetone kinase	TKFC
361	MOL000042	LPG	Coagulation factor XIII A chain	F13A1
362	MOL000042	LPG	Aspartate aminotransferase, mitochondrial	GOT2
364	MOL000042	LPG	Serine--pyruvate aminotransferase	AGXT
365	MOL000042	LPG	Alanine aminotransferase 1	GPT
367	MOL000042	LPG	Alanine--glyoxylate aminotransferase 2, mitochondrial	AGXT2
368	MOL000042	LPG	NADP-dependent malic enzyme	ME1
369	MOL000042	LPG	Alanyl-tRNA synthetase, cytoplasmic	AARS1
370	MOL000042	LPG	Glycine amidinotransferase, mitochondrial	GATM
371	MOL000042	LPG	Cysteine desulfurase, mitochondrial	NFS1
372	MOL000042	LPG	Alanine--glyoxylate aminotransferase 2-like 2	PHYKPL
373	MOL000042	LPG	Proton-coupled amino acid transporter 1	SLC36A1
374	MOL000042	LPG	L-lactate dehydrogenase A chain	LDHA
375	MOL000042	LPG	Triosephosphate isomerase	TPI1
376	MOL000042	LPG	Glucose-6-phosphate isomerase	GPI
377	MOL000042	LPG	NAD-dependent malic enzyme, mitochondrial	ME2
378	MOL000042	LPG	SHMT2 protein	SHMT2
379	MOL000042	LPG	NADP-dependent malic enzyme, mitochondrial	ME3
380	MOL000042	LPG	L-lactate dehydrogenase B chain	LDHB
381	MOL000042	LPG	Trypsin-3	PRSS3
382	MOL000042	LPG	Ornithine aminotransferase, mitochondrial	OAT
383	MOL000042	LPG	UDP-glucose 4-epimerase	GALE
384	MOL000042	LPG	M-phase inducer phosphatase 2	CDC25B
385	MOL000042	LPG	Elastase 1	CELA1
389	MOL000042	LPG	2-amino-3-ketobutyrate coenzyme A ligase, mitochondrial	GCAT
390	MOL000485	TMH	Gamma-aminobutyric-acid receptor alpha-2 subunit	GABRA2
391	MOL000485	TMH	Gamma-aminobutyric-acid receptor alpha-5 subunit	GABRA5
392	MOL000485	TMH	Gamma-aminobutyric acid receptor subunit alpha-1	GABRA1
394	MOL000485	TMH	Gamma-aminobutyric-acid receptor subunit alpha-6	GABRA6
395	MOL000485	TMH	Prostaglandin G/H synthase 2	PTGS2
396	MOL000485	TMH	mRNA of PKA Catalytic Subunit C-alpha	PRKACA
397	MOL000485	TMH	Neuronal acetylcholine receptor subunit alpha-2	CHRNA2
398	MOL000050	GLY	Prostaglandin G/H synthase 1	PTGS1
399	MOL000050	GLY	Nitric-oxide synthase, brain	NOS1
400	MOL000050	GLY	Aldehyde dehydrogenase, mitochondrial	ALDH2
401	MOL000050	GLY	Succinate semialdehyde dehydrogenase, mitochondrial	ALDH5A1
402	MOL000050	GLY	4-aminobutyrate aminotransferase, mitochondrial	ABAT
403	MOL000050	GLY	Prostaglandin G/H synthase 2	PTGS2
404	MOL000050	GLY	Renin, renal	REN
405	MOL000050	GLY	Serine hydroxymethyltransferase, mitochondrial	SHMT2
407	MOL000050	GLY	Coagulation factor VII	F7
408	MOL000050	GLY	Glutamate [NMDA] receptor subunit zeta-1	GRIN1
409	MOL000050	GLY	Kynureninase	KYNU
410	MOL000050	GLY	Glutamate [NMDA] receptor subunit epsilon 2	GRIN2B
411	MOL000050	GLY	Ornithine aminotransferase, mitochondrial	OAT
412	MOL000050	GLY	Glycine receptor alpha-1 chain	GLRA1
413	MOL000050	GLY	Aspartate aminotransferase, cytoplasmic	GOT1
414	MOL000050	GLY	Aldose reductase	AKR1B1
415	MOL000050	GLY	Glutamate [NMDA] receptor subunit epsilon 1	GRIN2A
416	MOL000050	GLY	Gamma-aminobutyric acid receptor subunit alpha-1	GABRA1
417	MOL000050	GLY	Proto-oncogene tyrosine-protein kinase SRC	SRC
418	MOL000050	GLY	Glycogen phosphorylase, muscle form	PYGM
419	MOL000050	GLY	Sodium- and chloride-dependent glycine transporter 1	SLC6A9
420	MOL000050	GLY	Cathepsin D	CTSD
421	MOL000050	GLY	Beta-catenin	CTNNB1
422	MOL000050	GLY	Lactotransferrin	LTF
423	MOL000050	GLY	Inhibitor of nuclear factor kappa B kinase beta subunit	IKBKB
424	MOL000050	GLY	Neutrophil collagenase	MMP8
425	MOL000050	GLY	Macrophage metalloelastase	MMP12
426	MOL000050	GLY	Leukotriene A-4 hydrolase	LTA4H
427	MOL000050	GLY	M-phase inducer phosphatase 2	CDC25B
428	MOL000050	GLY	Thioredoxin reductase, cytoplasmic	TXNRD1
429	MOL000050	GLY	Cholinesterase	BCHE
430	MOL000050	GLY	Amine oxidase [flavin-containing] B	MAOB
432	MOL000050	GLY	Pancreatic alpha-amylase	AMY2A
433	MOL000050	GLY	Elastase 1	CELA1
434	MOL000050	GLY	Phospholipase A2	PLA2G1B
435	MOL000050	GLY	Alcohol dehydrogenase 1B	ADH1B
436	MOL000050	GLY	Alcohol dehydrogenase 1C	ADH1C
437	MOL000050	GLY	Alcohol dehydrogenase 1A	ADH1A
438	MOL000050	GLY	Arginase-1	ARG1
439	MOL000050	GLY	Catalase	CAT
440	MOL000050	GLY	Glycine dehydrogenase [decarboxylating], mitochondrial	GLDC
441	MOL000050	GLY	Ribonucleoside-diphosphate reductase large subunit	RRM1
442	MOL000050	GLY	Pyruvate kinase isozymes R/L	PKLR
443	MOL000050	GLY	Dihydroorotate dehydrogenase, mitochondrial	DHODH
450	MOL000050	GLY	Beta-galactosidase	GLB1
451	MOL000050	GLY	Methionyl-tRNA synthetase	MARS
455	MOL000050	GLY	Acetyl-CoA acetyltransferase	ACAT2
465	MOL000050	GLY	Methionine synthase	MTR
475	MOL000050	GLY	Dihydroxyacetone kinase	TKFC
477	MOL000050	GLY	Arylsulfatase	ARSI
487	MOL000050	GLY	Glucose--fructose oxidoreductase	GFOD1
496	MOL000050	GLY	Glutamate dehydrogenase 1, mitochondrial	GLUD1
497	MOL000050	GLY	Coagulation factor XIII A chain	F13A1
498	MOL000050	GLY	Aspartate aminotransferase, mitochondrial	GOT2
499	MOL000050	GLY	Glycogen phosphorylase, liver form	PYGL
500	MOL000050	GLY	Asparagine synthetase [glutamine-hydrolyzing]	ASNS
502	MOL000050	GLY	Serine--pyruvate aminotransferase	AGXT
503	MOL000050	GLY	Carnitine O-palmitoyltransferase 2, mitochondrial	CPT2
504	MOL000050	GLY	Alanine aminotransferase 1	GPT
506	MOL000050	GLY	Serine hydroxymethyltransferase, cytosolic	SHMT1
507	MOL000050	GLY	Glycyl-tRNA synthetase	GARS1
508	MOL000050	GLY	Glycine N-methyltransferase	GNMT
510	MOL000050	GLY	Glycine N-acyltransferase	GLYAT
511	MOL000050	GLY	N-acetylglutamate synthase, mitochondrial	NAGS
512	MOL000050	GLY	Glutamate [NMDA] receptor subunit 3A	GRIN3A
513	MOL000050	GLY	Alanine aminotransferase 2	GPT2
514	MOL000050	GLY	Glycine N-acyltransferase-like protein 1	GLYATL1
515	MOL000050	GLY	Alanine--glyoxylate aminotransferase 2, mitochondrial	AGXT2
516	MOL000050	GLY	Gephyrin	GPHN
517	MOL000050	GLY	Group IIE secretory phospholipase A2	PLA2G2E
518	MOL000050	GLY	Peroxisomal sarcosine oxidase	PIPOX
519	MOL000050	GLY	Mitochondrial dicarboxylate carrier	SLC25A10
520	MOL000050	GLY	Tyrosyl-tRNA synthetase, mitochondrial	YARS2
521	MOL000050	GLY	NADP-dependent malic enzyme	ME1
522	MOL000050	GLY	Glutamate dehydrogenase 2, mitochondrial	GLUD2
523	MOL000050	GLY	Alanyl-tRNA synthetase, cytoplasmic	AARS1
524	MOL000050	GLY	Glycine amidinotransferase, mitochondrial	GATM
525	MOL000050	GLY	Calcium-transporting ATPase type 2C member 1	ATP2C1
526	MOL000050	GLY	Cysteine desulfurase, mitochondrial	NFS1
527	MOL000050	GLY	Alanine--glyoxylate aminotransferase 2-like 2	PHYKPL
528	MOL000050	GLY	Proton-coupled amino acid transporter 1	SLC36A1
529	MOL000050	GLY	Adenylosuccinate synthetase isozyme 1	ADSS1
530	MOL000050	GLY	L-lactate dehydrogenase A chain	LDHA
531	MOL000050	GLY	Glycine receptor subunit alpha-2	GLRA2
532	MOL000050	GLY	2-amino-3-ketobutyrate coenzyme A ligase, mitochondrial	GCAT
533	MOL000050	GLY	Glutamate [NMDA] receptor subunit epsilon-3	GRIN2C
534	MOL000050	GLY	Pyruvate dehydrogenase E1 component subunit beta, mitochondrial	PDHB
535	MOL000050	GLY	Triosephosphate isomerase	TPI1
536	MOL000050	GLY	NAD-dependent malic enzyme, mitochondrial	ME2
537	MOL000050	GLY	5-aminolevulinate synthase, erythroid-specific, mitochondrial	ALAS2
538	MOL000050	GLY	Glycine receptor subunit alpha-3	GLRA3
539	MOL000050	GLY	SHMT2 protein	SHMT2
541	MOL000050	GLY	NADP-dependent malic enzyme, mitochondrial	ME3
545	MOL000050	GLY	L-lactate dehydrogenase B chain	LDHB
546	MOL000050	GLY	Trypsin-3	PRSS3
548	MOL000050	GLY	mRNA of Protein-tyrosine phosphatase, non-receptor type 1	PTPN1
549	MOL000050	GLY	Glutamate receptor 1	GRIA1
553	MOL000050	GLY	UDP-glucose 4-epimerase	GALE
554	MOL000050	GLY	Amine oxidase [flavin-containing] A	MAOA
555	MOL000050	GLY	mRNA of PKA Catalytic Subunit C-alpha	PRKACA
562	MOL000050	GLY	Pyruvate carboxylase, mitochondrial	PC
563	MOL000050	GLY	Succinate dehydrogenase [ubiquinone] flavoprotein subunit, mitochondrial	SDHA
564	MOL000050	GLY	Glucose-6-phosphate isomerase	GPI
566	MOL000050	GLY	Retinal dehydrogenase 1	ALDH1A1
568	MOL000050	GLY	Glutamate receptor, ionotropic kainate 2	GRIK2
571	MOL000052	Gulutamine	Prostaglandin G/H synthase 1	PTGS1
572	MOL000052	Gulutamine	Nitric-oxide synthase, brain	NOS1
573	MOL000052	Gulutamine	4-aminobutyrate aminotransferase, mitochondrial	ABAT
574	MOL000052	Gulutamine	Prostaglandin G/H synthase 2	PTGS2
575	MOL000052	Gulutamine	Aspartate aminotransferase, cytoplasmic	GOT1
576	MOL000052	Gulutamine	mRNA of Protein-tyrosine phosphatase, non-receptor type 1	PTPN1
577	MOL000052	Gulutamine	Aldose reductase	AKR1B1
578	MOL000052	Gulutamine	Arginase II, mitochondrial	ARG2
579	MOL000052	Gulutamine	Glutamate [NMDA] receptor subunit epsilon 1	GRIN2A
580	MOL000052	Gulutamine	Gamma-aminobutyric acid receptor subunit alpha-1	GABRA1
581	MOL000052	Gulutamine	Cathepsin D	CTSD
582	MOL000052	Gulutamine	Leukotriene A-4 hydrolase	LTA4H
583	MOL000052	Gulutamine	mRNA of PKA Catalytic Subunit C-alpha	PRKACA
584	MOL000052	Gulutamine	Alcohol dehydrogenase 1B	ADH1B
589	MOL000052	Gulutamine	Glutamate dehydrogenase 1, mitochondrial	GLUD1
590	MOL000052	Gulutamine	Ornithine carbamoyltransferase, mitochondrial	OTC
591	MOL000052	Gulutamine	Aspartate aminotransferase, mitochondrial	GOT2
592	MOL000052	Gulutamine	Glutamate receptor 2	GRIA2
593	MOL000052	Gulutamine	S-adenosylmethionine synthetase isoform type-1	MAT1A
594	MOL000052	Gulutamine	Glutamate receptor, ionotropic kainate 2	GRIK2
595	MOL000052	Gulutamine	Triosephosphate isomerase	TPI1
596	MOL000052	Gulutamine	Glutamate [NMDA] receptor subunit 3A	GRIN3A
597	MOL000052	Gulutamine	Gamma-aminobutyric-acid receptor subunit alpha-6	GABRA6
598	MOL000052	Gulutamine	Alanine aminotransferase 1	GPT
599	MOL000052	Gulutamine	Calcium-transporting ATPase type 2C member 1	ATP2C1
600	MOL000052	Gulutamine	NAD-dependent malic enzyme, mitochondrial	ME2
601	MOL000054	L-	Nitric-oxide synthase, brain	NOS1
602	MOL000054	L-	Prostaglandin G/H synthase 2	PTGS2
603	MOL005448	Leucinum	Nitric-oxide synthase, brain	NOS1
604	MOL005448	Leucinum	4-aminobutyrate aminotransferase, mitochondrial	ABAT
606	MOL005448	Leucinum	Aldose reductase	AKR1B1
607	MOL005448	Leucinum	Gamma-aminobutyric acid receptor subunit alpha-1	GABRA1
608	MOL005448	Leucinum	Cathepsin D	CTSD
609	MOL005448	Leucinum	Cholinesterase	BCHE
611	MOL005448	Leucinum	Alcohol dehydrogenase 1C	ADH1C
614	MOL005448	Leucinum	Prostaglandin G/H synthase 1	PTGS1
615	MOL005449	h-Met-h	Gamma-aminobutyric acid receptor subunit alpha-1	GABRA1
617	MOL005449	h-Met-h	Cathepsin D	CTSD
618	MOL005449	h-Met-h	Alcohol dehydrogenase 1C	ADH1C
619	MOL005449	h-Met-h	S-adenosylmethionine synthetase isoform type-2	MAT2A
620	MOL000055	L-Lysin	High-affinity cationic amino acid transporter-1	SLC7A1
621	MOL000055	L-Lysin	Cationic amino acid transporter 4	SLC7A4
622	MOL000056	DTY	Prostaglandin G/H synthase 1	PTGS1
623	MOL000056	DTY	Dopamine D1 receptor	DRD1
624	MOL000056	DTY	Thrombin	F2
625	MOL000056	DTY	Muscarinic acetylcholine receptor M1	CHRM1
626	MOL000056	DTY	Beta-1 adrenergic receptor	ADRB1
627	MOL000056	DTY	Prostaglandin G/H synthase 2	PTGS2
628	MOL000056	DTY	Nitric-oxide synthase, endothelial	NOS3
629	MOL000056	DTY	Alpha-2A adrenergic receptor	ADRA2A
630	MOL000056	DTY	Alpha-2C adrenergic receptor	ADRA2C
631	MOL000056	DTY	Acetylcholinesterase	ACHE
632	MOL000056	DTY	Alpha-1A adrenergic receptor	ADRA1A
633	MOL000056	DTY	Alpha-2B adrenergic receptor	ADRA2B
634	MOL000056	DTY	Alpha-1B adrenergic receptor	ADRA1B
635	MOL000056	DTY	Beta-2 adrenergic receptor	ADRB2
636	MOL000056	DTY	Dipeptidyl peptidase IV	DPP4
637	MOL000056	DTY	Beta-lactamase	DPEP1
638	MOL000056	DTY	Amine oxidase [flavin-containing] B	MAOB
639	MOL000056	DTY	Chymotrypsinogen B	CTRB1
640	MOL000056	DTY	mRNA of Protein-tyrosine phosphatase, non-receptor type 1	PTPN1
641	MOL000056	DTY	Sodium-dependent dopamine transporter	SLC6A3
642	MOL000056	DTY	Amine oxidase [flavin-containing] A	MAOA
643	MOL005928	isoferulic acid	Prostaglandin G/H synthase 1	PTGS1
644	MOL005928	isoferulic acid	Beta-1 adrenergic receptor	ADRB1
645	MOL005928	isoferulic acid	Prostaglandin G/H synthase 2	PTGS2
646	MOL005928	isoferulic acid	Nitric-oxide synthase, endothelial	NOS3
647	MOL005928	isoferulic acid	Alpha-2A adrenergic receptor	ADRA2A
648	MOL005928	isoferulic acid	Alpha-2C adrenergic receptor	ADRA2C
649	MOL005928	isoferulic acid	Sodium-dependent dopamine transporter	SLC6A3
650	MOL005928	isoferulic acid	Beta-2 adrenergic receptor	ADRB2
651	MOL005928	isoferulic acid	Leukotriene A-4 hydrolase	LTA4H
652	MOL005928	isoferulic acid	Amine oxidase [flavin-containing] B	MAOB
653	MOL005928	isoferulic acid	Amine oxidase [flavin-containing] A	MAOA
654	MOL005928	isoferulic acid	Alpha-1A adrenergic receptor	ADRA1A
655	MOL000061	Prolinum	Gamma-aminobutyric-acid receptor alpha-2 subunit	GABRA2
656	MOL000061	Prolinum	Gamma-aminobutyric acid receptor subunit alpha-1	GABRA1
657	MOL000061	Prolinum	Cathepsin D	CTSD
658	MOL000061	Prolinum	Peptidyl-prolyl cis-trans isomerase A	PPIA
659	MOL000061	Prolinum	Cholinesterase	BCHE
660	MOL000061	Prolinum	Alcohol dehydrogenase 1B	ADH1B
661	MOL000061	Prolinum	Alcohol dehydrogenase 1C	ADH1C
663	MOL000061	Prolinum	Lysozyme	LYZ
667	MOL000061	Prolinum	D-amino-acid oxidase	DAO
668	MOL000061	Prolinum	Peptidyl-prolyl cis-trans isomerase, mitochondrial	PPIF
669	MOL000061	Prolinum	Glycine amidinotransferase, mitochondrial	GATM
670	MOL000061	Prolinum	Prolyl 4-hydroxylase subunit alpha-1	P4HA1
671	MOL000061	Prolinum	Trypsin-3	PRSS3
672	MOL000061	Prolinum	Gamma-aminobutyric-acid receptor subunit alpha-6	GABRA6
673	MOL000061	Prolinum	Prostaglandin G/H synthase 2	PTGS2
674	MOL000061	Prolinum	Alcohol dehydrogenase 1A	ADH1A
675	MOL000613	8-isopropylidene-1,5-dimethylcyclodeca-1,5-diene	Prostaglandin G/H synthase 2	PTGS2
676	MOL000613	8-isopropylidene-1,5-dimethylcyclodeca-1,5-diene	Retinoic acid receptor RXR-alpha	RXRA
677	MOL000613	8-isopropylidene-1,5-dimethylcyclodeca-1,5-diene	Sodium-dependent noradrenaline transporter	SLC6A2
678	MOL000613	8-isopropylidene-1,5-dimethylcyclodeca-1,5-diene	Amine oxidase [flavin-containing] B	MAOB
679	MOL000613	8-isopropylidene-1,5-dimethylcyclodeca-1,5-diene	Nuclear receptor coactivator 2	NCOA2
680	MOL000065	ASI	Nitric-oxide synthase, brain	NOS1
681	MOL000065	ASI	4-aminobutyrate aminotransferase, mitochondrial	ABAT
682	MOL000065	ASI	Aspartate aminotransferase, cytoplasmic	GOT1
683	MOL000065	ASI	mRNA of Protein-tyrosine phosphatase, non-receptor type 1	PTPN1
684	MOL000065	ASI	Aldose reductase	AKR1B1
685	MOL000065	ASI	Gamma-aminobutyric acid receptor subunit alpha-1	GABRA1
686	MOL000065	ASI	Cathepsin D	CTSD
687	MOL000065	ASI	M-phase inducer phosphatase 2	CDC25B
688	MOL000065	ASI	Cholinesterase	BCHE
689	MOL000065	ASI	Alcohol dehydrogenase 1B	ADH1B
690	MOL000065	ASI	Alcohol dehydrogenase 1C	ADH1C
698	MOL000065	ASI	Glutamate dehydrogenase 1, mitochondrial	GLUD1
699	MOL000065	ASI	Aspartate aminotransferase, mitochondrial	GOT2
700	MOL000065	ASI	Creatine kinase M-type	CKM
701	MOL000065	ASI	S-adenosylmethionine synthetase isoform type-1	MAT1A
702	MOL000065	ASI	Triosephosphate isomerase	TPI1
703	MOL000065	ASI	NAD-dependent malic enzyme, mitochondrial	ME2
704	MOL000065	ASI	Arachidonate 5-lipoxygenase	ALOX5
705	MOL000065	ASI	Glutamate receptor 1	GRIA1
706	MOL000065	ASI	Glycogen phosphorylase, muscle form	PYGM
707	MOL000065	ASI	mRNA of PKA Catalytic Subunit C-alpha	PRKACA
708	MOL000065	ASI	Methionyl-tRNA synthetase	MARS
712	MOL000065	ASI	Ornithine carbamoyltransferase, mitochondrial	OTC
714	MOL000065	ASI	Serine--pyruvate aminotransferase	AGXT
715	MOL000065	ASI	Prolyl 3-hydroxylase 3	P3H3
716	MOL000065	ASI	Glycine amidinotransferase, mitochondrial	GATM
717	MOL000065	ASI	Adenylosuccinate synthetase isozyme 1	ADSS1
718	MOL000065	ASI	NADP-dependent malic enzyme, mitochondrial	ME3
719	MOL000065	ASI	Dihydroorotase	CAD
720	MOL000065	ASI	Arginase-1	ARG1
724	MOL000065	ASI	Succinate dehydrogenase [ubiquinone] flavoprotein subunit, mitochondrial	SDHA
725	MOL000065	ASI	S-adenosylmethionine synthetase isoform type-2	MAT2A
726	MOL000065	ASI	Glutamate dehydrogenase 2, mitochondrial	GLUD2
727	MOL000065	ASI	Glutamate receptor, ionotropic kainate 2	GRIK2
730	MOL000067	L-Valin	Prostaglandin G/H synthase 1	PTGS1
731	MOL000067	L-Valin	Nitric-oxide synthase, brain	NOS1
732	MOL000067	L-Valin	4-aminobutyrate aminotransferase, mitochondrial	ABAT
733	MOL000067	L-Valin	Prostaglandin G/H synthase 2	PTGS2
734	MOL000067	L-Valin	Glycine receptor alpha-1 chain	GLRA1
735	MOL000067	L-Valin	mRNA of Protein-tyrosine phosphatase, non-receptor type 1	PTPN1
737	MOL000067	L-Valin	Aldose reductase	AKR1B1
738	MOL000067	L-Valin	Gamma-aminobutyric acid receptor subunit alpha-1	GABRA1
739	MOL000067	L-Valin	Cholinesterase	BCHE
740	MOL000067	L-Valin	Alcohol dehydrogenase 1C	ADH1C
746	MOL000067	L-Valin	Glycine amidinotransferase, mitochondrial	GATM
747	MOL000067	L-Valin	NAD-dependent malic enzyme, mitochondrial	ME2
749	MOL000067	L-Valin	Aspartate aminotransferase, cytoplasmic	GOT1
750	MOL000067	L-Valin	Cathepsin D	CTSD
754	MOL000067	L-Valin	Ornithine carbamoyltransferase, mitochondrial	OTC
756	MOL000067	L-Valin	S-adenosylmethionine synthetase isoform type-1	MAT1A
757	MOL000067	L-Valin	Amine oxidase [flavin-containing] B	MAOB
758	MOL000068	L-Ile	Nitric-oxide synthase, brain	NOS1
759	MOL000068	L-Ile	4-aminobutyrate aminotransferase, mitochondrial	ABAT
761	MOL000068	L-Ile	Gamma-aminobutyric acid receptor subunit alpha-1	GABRA1
762	MOL000068	L-Ile	Cathepsin D	CTSD
763	MOL000068	L-Ile	Cholinesterase	BCHE
764	MOL000068	L-Ile	Alcohol dehydrogenase 1C	ADH1C
768	MOL000068	L-Ile	Gamma-aminobutyric-acid receptor subunit alpha-6	GABRA6
769	MOL000068	L-Ile	Glycine amidinotransferase, mitochondrial	GATM
770	MOL000068	L-Ile	Branched-chain-amino-acid aminotransferase, cytosolic	BCAT1
771	MOL000068	L-Ile	Renin, renal	REN
772	MOL000069	palmitic acid	Cathepsin D	CTSD
773	MOL000069	palmitic acid	Alcohol dehydrogenase 1B	ADH1B
774	MOL000069	palmitic acid	Alcohol dehydrogenase 1C	ADH1C
775	MOL000069	palmitic acid	Prostaglandin G/H synthase 1	PTGS1
776	MOL000069	palmitic acid	Prostaglandin G/H synthase 2	PTGS2
777	MOL000069	palmitic acid	Rhodopsin	RHO
778	MOL000069	palmitic acid	Ig gamma-1 chain C region	IGHG1
780	MOL000069	palmitic acid	Nuclear receptor coactivator 2	NCOA2
781	MOL000069	palmitic acid	Apoptosis regulator Bcl-2	BCL2
782	MOL000069	palmitic acid	Interleukin-10	IL10
783	MOL000069	palmitic acid	Tumor necrosis factor	TNF
784	MOL000069	palmitic acid	Collagen alpha-1(I) chain	COL1A1
785	MOL000069	palmitic acid	Phosphatidylinositol-3,4,5-trisphosphate 3-phosphatase and dual-specificity protein phosphatase PTEN	PTEN
786	MOL000069	palmitic acid	Putative beta-glucuronidase-like protein SMA3	GUSBP1
787	MOL000069	palmitic acid	Solute carrier family 22 member 5	SLC22A5
788	MOL000069	palmitic acid	Choline-phosphate cytidylyltransferase A	PCYT1A
789	MOL007035	(E)-3-(3-hydroxy-4,5-dimethoxy-phenyl)acrylic acid	Nitric oxide synthase, inducible	NOS2
790	MOL007035	(E)-3-(3-hydroxy-4,5-dimethoxy-phenyl)acrylic acid	Prostaglandin G/H synthase 1	PTGS1
791	MOL007035	(E)-3-(3-hydroxy-4,5-dimethoxy-phenyl)acrylic acid	Prostaglandin G/H synthase 2	PTGS2
792	MOL007035	(E)-3-(3-hydroxy-4,5-dimethoxy-phenyl)acrylic acid	Nitric-oxide synthase, endothelial	NOS3
793	MOL007035	(E)-3-(3-hydroxy-4,5-dimethoxy-phenyl)acrylic acid	Alpha-2A adrenergic receptor	ADRA2A
794	MOL007035	(E)-3-(3-hydroxy-4,5-dimethoxy-phenyl)acrylic acid	CGMP-inhibited 3',5'-cyclic phosphodiesterase A	PDE3A
795	MOL007035	(E)-3-(3-hydroxy-4,5-dimethoxy-phenyl)acrylic acid	Sodium-dependent dopamine transporter	SLC6A3
796	MOL007035	(E)-3-(3-hydroxy-4,5-dimethoxy-phenyl)acrylic acid	Beta-2 adrenergic receptor	ADRB2
797	MOL007035	(E)-3-(3-hydroxy-4,5-dimethoxy-phenyl)acrylic acid	Amine oxidase [flavin-containing] B	MAOB
798	MOL007035	(E)-3-(3-hydroxy-4,5-dimethoxy-phenyl)acrylic acid	Glutamate receptor 2	GRIA2
799	MOL007035	(E)-3-(3-hydroxy-4,5-dimethoxy-phenyl)acrylic acid	cAMP-dependent protein kinase inhibitor alpha	PKIA
800	MOL007047	(1R,4R,5S)-1-isopropyl-4-methyl-4-bicyclo[3.1.0]hexanol	Neuronal acetylcholine receptor subunit alpha-2	CHRNA2
801	MOL007047	(1R,4R,5S)-1-isopropyl-4-methyl-4-bicyclo[3.1.0]hexanol	Gamma-aminobutyric acid receptor subunit alpha-1	GABRA1
803	MOL007072	(2S)-3-(3,4-dihydroxyphenyl)-2-hydroxypropanoic acid	Prostaglandin G/H synthase 1	PTGS1
804	MOL007072	(2S)-3-(3,4-dihydroxyphenyl)-2-hydroxypropanoic acid	Thrombin	F2
805	MOL007072	(2S)-3-(3,4-dihydroxyphenyl)-2-hydroxypropanoic acid	Beta-1 adrenergic receptor	ADRB1
806	MOL007072	(2S)-3-(3,4-dihydroxyphenyl)-2-hydroxypropanoic acid	Prostaglandin G/H synthase 2	PTGS2
807	MOL007072	(2S)-3-(3,4-dihydroxyphenyl)-2-hydroxypropanoic acid	Alpha-2A adrenergic receptor	ADRA2A
808	MOL007072	(2S)-3-(3,4-dihydroxyphenyl)-2-hydroxypropanoic acid	Alpha-2C adrenergic receptor	ADRA2C
809	MOL007072	(2S)-3-(3,4-dihydroxyphenyl)-2-hydroxypropanoic acid	Acetylcholinesterase	ACHE
810	MOL007072	(2S)-3-(3,4-dihydroxyphenyl)-2-hydroxypropanoic acid	Alpha-2B adrenergic receptor	ADRA2B
811	MOL007072	(2S)-3-(3,4-dihydroxyphenyl)-2-hydroxypropanoic acid	Beta-2 adrenergic receptor	ADRB2
812	MOL007072	(2S)-3-(3,4-dihydroxyphenyl)-2-hydroxypropanoic acid	Alpha-1D adrenergic receptor	ADRA1D
813	MOL007072	(2S)-3-(3,4-dihydroxyphenyl)-2-hydroxypropanoic acid	Dipeptidyl peptidase IV	DPP4
814	MOL007072	(2S)-3-(3,4-dihydroxyphenyl)-2-hydroxypropanoic acid	Beta-lactamase	DPEP1
815	MOL007072	(2S)-3-(3,4-dihydroxyphenyl)-2-hydroxypropanoic acid	Amine oxidase [flavin-containing] B	MAOB
816	MOL007072	(2S)-3-(3,4-dihydroxyphenyl)-2-hydroxypropanoic acid	Chymotrypsinogen B	CTRB1
817	MOL000071	Istidina	Prostaglandin G/H synthase 2	PTGS2
818	MOL000071	Istidina	Prostaglandin G/H synthase 1	PTGS1
819	MOL007102	diisopro-penyl methyl vinyl cyclohexane2	Muscarinic acetylcholine receptor M3	CHRM3
820	MOL007102	diisopro-penyl methyl vinyl cyclohexane2	Prostaglandin G/H synthase 2	PTGS2
821	MOL007102	diisopro-penyl methyl vinyl cyclohexane2	Gamma-aminobutyric-acid receptor alpha-2 subunit	GABRA2
822	MOL007102	diisopro-penyl methyl vinyl cyclohexane2	Retinoic acid receptor RXR-alpha	RXRA
823	MOL007102	diisopro-penyl methyl vinyl cyclohexane2	Gamma-aminobutyric-acid receptor alpha-3 subunit	GABRA3
824	MOL007102	diisopro-penyl methyl vinyl cyclohexane2	Muscarinic acetylcholine receptor M2	CHRM2
825	MOL007102	diisopro-penyl methyl vinyl cyclohexane2	Neuronal acetylcholine receptor subunit alpha-2	CHRNA2
826	MOL007102	diisopro-penyl methyl vinyl cyclohexane2	Gamma-aminobutyric acid receptor subunit alpha-1	GABRA1
827	MOL007102	diisopro-penyl methyl vinyl cyclohexane2	Gamma-aminobutyric-acid receptor subunit alpha-6	GABRA6
828	MOL007102	diisopro-penyl methyl vinyl cyclohexane2	Gamma-aminobutyric-acid receptor subunit alpha-4	GABRA4
829	MOL007134	danshensu	Prostaglandin G/H synthase 1	PTGS1
830	MOL007134	danshensu	Thrombin	F2
831	MOL007134	danshensu	Beta-1 adrenergic receptor	ADRB1
832	MOL007134	danshensu	Prostaglandin G/H synthase 2	PTGS2
833	MOL007134	danshensu	Alpha-2A adrenergic receptor	ADRA2A
834	MOL007134	danshensu	Alpha-2C adrenergic receptor	ADRA2C
835	MOL007134	danshensu	Acetylcholinesterase	ACHE
836	MOL007134	danshensu	Alpha-2B adrenergic receptor	ADRA2B
837	MOL007134	danshensu	Beta-2 adrenergic receptor	ADRB2
838	MOL007134	danshensu	Alpha-1D adrenergic receptor	ADRA1D
839	MOL007134	danshensu	Dipeptidyl peptidase IV	DPP4
840	MOL007134	danshensu	Beta-lactamase	DPEP1
841	MOL007134	danshensu	Leukotriene A-4 hydrolase	LTA4H
842	MOL007134	danshensu	Amine oxidase [flavin-containing] B	MAOB
843	MOL007134	danshensu	Chymotrypsinogen B	CTRB1
844	MOL007134	danshensu	Transcription factor p65	RELA
845	MOL007134	danshensu	Superoxide dismutase [Cu-Zn]	SOD1
846	MOL007134	danshensu	Metalloproteinase inhibitor 1	TIMP1
847	MOL007134	danshensu	Transforming growth factor beta-1	TGFB1
848	MOL007134	danshensu	Collagen alpha-1(I) chain	COL1A1
849	MOL007134	danshensu	Collagen alpha-1(III) chain	COL3A1
850	MOL007134	danshensu	Actin, cytoplasmic 1	ACTB
852	MOL007134	danshensu	Neurofibromin	NF1
853	MOL007160	β-cadinol	Muscarinic acetylcholine receptor M3	CHRM3
854	MOL007160	β-cadinol	Muscarinic acetylcholine receptor M1	CHRM1
855	MOL007160	β-cadinol	Gamma-aminobutyric-acid receptor alpha-2 subunit	GABRA2
856	MOL007160	β-cadinol	Gamma-aminobutyric-acid receptor alpha-5 subunit	GABRA5
857	MOL007160	β-cadinol	Sodium-dependent noradrenaline transporter	SLC6A2
858	MOL007160	β-cadinol	Gamma-aminobutyric-acid receptor alpha-3 subunit	GABRA3
859	MOL007160	β-cadinol	Muscarinic acetylcholine receptor M2	CHRM2
860	MOL007160	β-cadinol	Alpha-1B adrenergic receptor	ADRA1B
861	MOL007160	β-cadinol	Gamma-aminobutyric acid receptor subunit alpha-1	GABRA1
862	MOL007160	β-cadinol	Neuronal acetylcholine receptor protein, alpha-7 chain	CHRNA7
863	MOL007160	β-cadinol	Gamma-aminobutyric-acid receptor subunit alpha-6	GABRA6
864	MOL000865	hexadecane	Lipoprotein lipase	LPL
865	MOL000922	(R)-p-Menth-1-en-4-ol	Muscarinic acetylcholine receptor M3	CHRM3
866	MOL000922	(R)-p-Menth-1-en-4-ol	Muscarinic acetylcholine receptor M1	CHRM1
867	MOL000922	(R)-p-Menth-1-en-4-ol	Gamma-aminobutyric-acid receptor alpha-2 subunit	GABRA2
868	MOL000922	(R)-p-Menth-1-en-4-ol	Gamma-aminobutyric-acid receptor alpha-5 subunit	GABRA5
869	MOL000922	(R)-p-Menth-1-en-4-ol	Sodium-dependent noradrenaline transporter	SLC6A2
870	MOL000922	(R)-p-Menth-1-en-4-ol	Gamma-aminobutyric-acid receptor alpha-3 subunit	GABRA3
871	MOL000922	(R)-p-Menth-1-en-4-ol	Muscarinic acetylcholine receptor M2	CHRM2
872	MOL000922	(R)-p-Menth-1-en-4-ol	Neuronal acetylcholine receptor subunit alpha-2	CHRNA2
873	MOL000922	(R)-p-Menth-1-en-4-ol	Gamma-aminobutyric acid receptor subunit alpha-1	GABRA1
875	MOL000922	(R)-p-Menth-1-en-4-ol	Gamma-aminobutyric-acid receptor subunit alpha-6	GABRA6
876	MOL000922	(R)-p-Menth-1-en-4-ol	Ig gamma-1 chain C region	IGHG1
877	MOL000922	(R)-p-Menth-1-en-4-ol	Retinoic acid receptor RXR-alpha	RXRA
878	MOL000922	(R)-p-Menth-1-en-4-ol	Progesterone receptor	PGR
879	MOL000922	(R)-p-Menth-1-en-4-ol	Mineralocorticoid receptor	NR3C2
880	MOL000922	(R)-p-Menth-1-en-4-ol	Nuclear receptor coactivator 2	NCOA2
881	MOL000922	(R)-p-Menth-1-en-4-ol	Nuclear receptor coactivator 1	NCOA1
882	MOL000922	(R)-p-Menth-1-en-4-ol	Alpha-1B adrenergic receptor	ADRA1B
883	MOL000922	(R)-p-Menth-1-en-4-ol	Prostaglandin G/H synthase 1	PTGS1
884	MOL000922	(R)-p-Menth-1-en-4-ol	Potassium voltage-gated channel subfamily H member 2	KCNH2
885	MOL000922	(R)-p-Menth-1-en-4-ol	Sodium channel protein type 5 subunit alpha	SCN5A
886	MOL000922	(R)-p-Menth-1-en-4-ol	Coagulation factor Xa	F10
887	MOL000922	(R)-p-Menth-1-en-4-ol	Prostaglandin G/H synthase 2	PTGS2
888	MOL000922	(R)-p-Menth-1-en-4-ol	5-hydroxytryptamine receptor 3A	HTR3A
889	MOL000922	(R)-p-Menth-1-en-4-ol	CGMP-inhibited 3',5'-cyclic phosphodiesterase A	PDE3A
890	MOL000922	(R)-p-Menth-1-en-4-ol	Beta-2 adrenergic receptor	ADRB2
891	MOL000922	(R)-p-Menth-1-en-4-ol	Alpha-1D adrenergic receptor	ADRA1D
892	MOL000922	(R)-p-Menth-1-en-4-ol	Heat shock protein HSP 90	HSP90
893	MOL000922	(R)-p-Menth-1-en-4-ol	Calmodulin	CALM1
894	MOL003127	Germacrene D	Prostaglandin G/H synthase 1	PTGS1
895	MOL003127	Germacrene D	Prostaglandin G/H synthase 2	PTGS2
896	MOL003127	Germacrene D	Sodium-dependent noradrenaline transporter	SLC6A2
897	MOL003127	Germacrene D	Nuclear receptor coactivator 2	NCOA2
898	MOL000942	(1R,4S,4aR,8aR)-4-isopropyl-1,6-dimethyl-3,4,4a,7,8,8a-hexahydro-2H-naphthalen-1-ol	Muscarinic acetylcholine receptor M3	CHRM3
899	MOL000942	(1R,4S,4aR,8aR)-4-isopropyl-1,6-dimethyl-3,4,4a,7,8,8a-hexahydro-2H-naphthalen-1-ol	Muscarinic acetylcholine receptor M1	CHRM1
900	MOL000942	(1R,4S,4aR,8aR)-4-isopropyl-1,6-dimethyl-3,4,4a,7,8,8a-hexahydro-2H-naphthalen-1-ol	Alpha-1B adrenergic receptor	ADRA1B
901	MOL000942	(1R,4S,4aR,8aR)-4-isopropyl-1,6-dimethyl-3,4,4a,7,8,8a-hexahydro-2H-naphthalen-1-ol	Gamma-aminobutyric acid receptor subunit alpha-1	GABRA1
902	MOL000942	(1R,4S,4aR,8aR)-4-isopropyl-1,6-dimethyl-3,4,4a,7,8,8a-hexahydro-2H-naphthalen-1-ol	Gamma-aminobutyric-acid receptor subunit alpha-6	GABRA6
903	MOL000942	(1R,4S,4aR,8aR)-4-isopropyl-1,6-dimethyl-3,4,4a,7,8,8a-hexahydro-2H-naphthalen-1-ol	Sodium-dependent noradrenaline transporter	SLC6A2
904	MOL000942	(1R,4S,4aR,8aR)-4-isopropyl-1,6-dimethyl-3,4,4a,7,8,8a-hexahydro-2H-naphthalen-1-ol	Prostaglandin G/H synthase 2	PTGS2
905	MOL000942	(1R,4S,4aR,8aR)-4-isopropyl-1,6-dimethyl-3,4,4a,7,8,8a-hexahydro-2H-naphthalen-1-ol	Gamma-aminobutyric-acid receptor alpha-2 subunit	GABRA2
906	MOL000942	(1R,4S,4aR,8aR)-4-isopropyl-1,6-dimethyl-3,4,4a,7,8,8a-hexahydro-2H-naphthalen-1-ol	Gamma-aminobutyric-acid receptor alpha-5 subunit	GABRA5
907	MOL000942	(1R,4S,4aR,8aR)-4-isopropyl-1,6-dimethyl-3,4,4a,7,8,8a-hexahydro-2H-naphthalen-1-ol	Neuronal acetylcholine receptor subunit alpha-2	CHRNA2
909	MOL001097	o-xylene	Alcohol dehydrogenase 1C	ADH1C
910	MOL001097	o-xylene	Lysozyme	LYZ
913	MOL001097	o-xylene	Cytochrome P450 1A1	CYP1A1
914	MOL001099	p-xylene	Alcohol dehydrogenase 1C	ADH1C
915	MOL001099	p-xylene	Lysozyme	LYZ
917	MOL001099	p-xylene	Alcohol dehydrogenase 1B	ADH1B
918	MOL001099	p-xylene	Retinoic acid receptor RXR-alpha	RXRA
919	MOL001099	p-xylene	Progesterone receptor	PGR
920	MOL001099	p-xylene	Mineralocorticoid receptor	NR3C2
921	MOL001099	p-xylene	Glucocorticoid receptor	NR3C1
922	MOL001099	p-xylene	Nuclear receptor coactivator 2	NCOA2
923	MOL001099	p-xylene	Nuclear receptor coactivator 1	NCOA1
924	MOL001099	p-xylene	Cytochrome P450 2E1	CYP2E1
926	MOL001129	l-Verbenone	Gamma-aminobutyric-acid receptor alpha-2 subunit	GABRA2
927	MOL001129	l-Verbenone	Gamma-aminobutyric-acid receptor alpha-5 subunit	GABRA5
929	MOL001129	l-Verbenone	Muscarinic acetylcholine receptor M3	CHRM3
930	MOL001129	l-Verbenone	Muscarinic acetylcholine receptor M2	CHRM2
931	MOL001129	l-Verbenone	Gamma-aminobutyric acid receptor subunit alpha-1	GABRA1
932	MOL001129	l-Verbenone	Progesterone receptor	PGR
933	MOL001129	l-Verbenone	Mineralocorticoid receptor	NR3C2
934	MOL000116	Nonanal	Alcohol dehydrogenase 1B	ADH1B
935	MOL000116	Nonanal	Alcohol dehydrogenase 1C	ADH1C
936	MOL000116	Nonanal	Gamma-aminobutyric-acid receptor alpha-2 subunit	GABRA2
937	MOL000116	Nonanal	Gamma-aminobutyric acid receptor subunit alpha-1	GABRA1
939	MOL000121	Decanal	Alcohol dehydrogenase 1B	ADH1B
940	MOL000121	Decanal	Alcohol dehydrogenase 1C	ADH1C
941	MOL001387	(7aS)-4,4,7a-trimethyl-6,7-dihydro-5H-benzofuran-2-one	Gamma-aminobutyric-acid receptor alpha-2 subunit	GABRA2
942	MOL001387	(7aS)-4,4,7a-trimethyl-6,7-dihydro-5H-benzofuran-2-one	Gamma-aminobutyric-acid receptor alpha-5 subunit	GABRA5
943	MOL001387	(7aS)-4,4,7a-trimethyl-6,7-dihydro-5H-benzofuran-2-one	Gamma-aminobutyric-acid receptor alpha-3 subunit	GABRA3
944	MOL001387	(7aS)-4,4,7a-trimethyl-6,7-dihydro-5H-benzofuran-2-one	Gamma-aminobutyric acid receptor subunit alpha-1	GABRA1
945	MOL001387	(7aS)-4,4,7a-trimethyl-6,7-dihydro-5H-benzofuran-2-one	Neuronal acetylcholine receptor protein, alpha-7 chain	CHRNA7
947	MOL001387	(7aS)-4,4,7a-trimethyl-6,7-dihydro-5H-benzofuran-2-one	Gamma-aminobutyric-acid receptor subunit alpha-6	GABRA6
948	MOL001393	myristic acid	Prostaglandin G/H synthase 1	PTGS1
949	MOL001393	myristic acid	Prostaglandin G/H synthase 2	PTGS2
950	MOL001393	myristic acid	Cholinesterase	BCHE
951	MOL001393	myristic acid	Phospholipase A2	PLA2G1B
953	MOL001393	myristic acid	Ig gamma-1 chain C region	IGHG1
956	MOL001393	myristic acid	Nuclear receptor coactivator 2	NCOA2
957	MOL001393	myristic acid	Nuclear receptor coactivator 1	NCOA1
958	MOL001393	myristic acid	Phosphatidylcholine-sterol acyltransferase	LCAT
959	MOL001396	PENTADECYLIC ACID	Prostaglandin G/H synthase 1	PTGS1
960	MOL001396	PENTADECYLIC ACID	Rhodopsin	RHO
961	MOL001396	PENTADECYLIC ACID	Ig gamma-1 chain C region	IGHG1
963	MOL001396	PENTADECYLIC ACID	Nuclear receptor coactivator 2	NCOA2
964	MOL001396	PENTADECYLIC ACID	Prostaglandin G/H synthase 2	PTGS2
965	MOL001640	NON	Phospholipase A2	PLA2G1B
966	MOL001640	NON	Alcohol dehydrogenase 1B	ADH1B
967	MOL001640	NON	Alcohol dehydrogenase 1C	ADH1C
968	MOL001640	NON	Ig gamma-1 chain C region	IGHG1
971	MOL001739	zoomaric acid	Prostaglandin G/H synthase 1	PTGS1
972	MOL001739	zoomaric acid	Prostaglandin G/H synthase 2	PTGS2
973	MOL001739	zoomaric acid	Nuclear receptor coactivator 2	NCOA2
974	MOL001788	adenine	Purine nucleoside phosphorylase	PNP
977	MOL001788	adenine	Putative adenosylhomocysteinase 2	AHCYL1
978	MOL001801	salicylic acid	Prostaglandin G/H synthase 1	PTGS1
979	MOL001801	salicylic acid	Prostaglandin G/H synthase 2	PTGS2
980	MOL001801	salicylic acid	Amine oxidase [flavin-containing] B	MAOB
981	MOL001801	salicylic acid	Alcohol dehydrogenase 1B	ADH1B
982	MOL001801	salicylic acid	Alcohol dehydrogenase 1C	ADH1C
983	MOL001801	salicylic acid	Lysozyme	LYZ
985	MOL001801	salicylic acid	Trypsin-3	PRSS3
986	MOL001801	salicylic acid	Arachidonate 5-lipoxygenase	ALOX5
987	MOL001801	salicylic acid	Alcohol dehydrogenase 1A	ADH1A
988	MOL001801	salicylic acid	Chymotrypsinogen B	CTRB1
989	MOL001801	salicylic acid	Transcription factor p65	RELA
990	MOL001801	salicylic acid	Fatty acid synthase	FASN
991	MOL001801	salicylic acid	Superoxide dismutase [Cu-Zn]	SOD1
992	MOL001801	salicylic acid	Catalase	CAT
993	MOL001801	salicylic acid	Endothelin-1	EDN1
994	MOL001801	salicylic acid	Interleukin-4	IL4
995	MOL001801	salicylic acid	Neutrophil cytosol factor 1	NCF1
996	MOL001801	salicylic acid	Glutathione S-transferase P	GSTP1
997	MOL001801	salicylic acid	Serum paraoxonase/arylesterase 1	PON1, PON
998	MOL001801	salicylic acid	Pyruvate kinase isozymes R/L	PKLR
999	MOL001801	salicylic acid	Apolipoprotein A-I	APOA1
1000	MOL001801	salicylic acid	Plasminogen	PLG
1001	MOL001801	salicylic acid	Nuclear factor NF-kappa-B p105 subunit	NFKB1
1002	MOL001801	salicylic acid	Interferon beta	IFNB1
1003	MOL001801	salicylic acid	Ferritin, mitochondrial	FTMT
1004	MOL001801	salicylic acid	6-phosphofructokinase, muscle type	PFKM
1005	MOL001801	salicylic acid	Aldo-keto reductase family 1 member C1	AKR1C1
1006	MOL001801	salicylic acid	Thyroid peroxidase	TPO
1007	MOL001801	salicylic acid	Beta-glucuronidase	GUSB
1008	MOL001801	salicylic acid	Hairy/enhancer-of-split related with YRPW motif protein 1	HEY1
1009	MOL001801	salicylic acid	Prolow-density lipoprotein receptor-related protein 1	LRP1
1010	MOL001801	salicylic acid	Prostacyclin synthase	PTGIS
1011	MOL001801	salicylic acid	Tyrosine aminotransferase	TAT
1012	MOL001801	salicylic acid	Golgi-associated plant pathogenesis-related protein 1	GLIPR2
1013	MOL001801	salicylic acid	Membrane primary amine oxidase	AOC3
1014	MOL001801	salicylic acid	Telomeric repeat-binding factor 1	TERF1
1015	MOL002046	hexanoic acid	Alcohol dehydrogenase 1C	ADH1C
1016	MOL002046	hexanoic acid	Trypsin-3	PRSS3
1018	MOL002046	hexanoic acid	Inositol-3-phosphate synthase 1	ISYNA1
1019	MOL000024	alpha-humulene	Prostaglandin G/H synthase 2	PTGS2
1020	MOL000024	alpha-humulene	Sodium-dependent noradrenaline transporter	SLC6A2
1021	MOL000024	alpha-humulene	Gamma-aminobutyric acid receptor subunit alpha-1	GABRA1
1022	MOL000024	alpha-humulene	Nuclear receptor coactivator 2	NCOA2
1023	MOL000024	alpha-humulene	Renin, renal	REN
1024	MOL000024	alpha-humulene	Alcohol dehydrogenase 1B	ADH1B
1025	MOL000024	alpha-humulene	Alcohol dehydrogenase 1C	ADH1C
1026	MOL000024	alpha-humulene	Tumor necrosis factor	TNF
1027	MOL000024	alpha-humulene	Interleukin-1 beta	IL1B
1028	MOL000249	Methylcinnamate	Prostaglandin G/H synthase 1	PTGS1
1029	MOL000249	Methylcinnamate	Prostaglandin G/H synthase 2	PTGS2
1030	MOL000249	Methylcinnamate	Sodium-dependent noradrenaline transporter	SLC6A2
1031	MOL000249	Methylcinnamate	Sodium-dependent dopamine transporter	SLC6A3
1032	MOL000249	Methylcinnamate	Amine oxidase [flavin-containing] B	MAOB
1033	MOL000249	Methylcinnamate	Lysozyme	LYZ
1034	MOL002678	EB	Alcohol dehydrogenase 1B	ADH1B
1035	MOL002678	EB	Alcohol dehydrogenase 1C	ADH1C
1036	MOL002678	EB	Lysozyme	LYZ
1038	MOL002678	EB	Alcohol dehydrogenase 1A	ADH1A
1039	MOL002679	Ethone	Gamma-aminobutyric acid receptor subunit alpha-1	GABRA1
1040	MOL002679	Ethone	Cholinesterase	BCHE
1041	MOL002686	GLV	Prostaglandin G/H synthase 1	PTGS1
1042	MOL002686	GLV	Nitric-oxide synthase, brain	NOS1
1043	MOL002686	GLV	Aldehyde dehydrogenase, mitochondrial	ALDH2
1044	MOL002686	GLV	Succinate semialdehyde dehydrogenase, mitochondrial	ALDH5A1
1045	MOL002686	GLV	4-aminobutyrate aminotransferase, mitochondrial	ABAT
1046	MOL002686	GLV	Serine hydroxymethyltransferase, mitochondrial	SHMT2
1048	MOL002686	GLV	Glycine receptor alpha-1 chain	GLRA1
1049	MOL002686	GLV	Proto-oncogene tyrosine-protein kinase SRC	SRC
1050	MOL002686	GLV	Glycogen phosphorylase, muscle form	PYGM
1051	MOL002686	GLV	Cathepsin D	CTSD
1052	MOL002686	GLV	Macrophage metalloelastase	MMP12
1053	MOL002686	GLV	M-phase inducer phosphatase 2	CDC25B
1054	MOL002686	GLV	Thioredoxin reductase, cytoplasmic	TXNRD1
1055	MOL002686	GLV	Cholinesterase	BCHE
1057	MOL002686	GLV	Elastase 1	CELA1
1058	MOL002686	GLV	Phospholipase A2	PLA2G1B
1059	MOL002686	GLV	Alcohol dehydrogenase 1B	ADH1B
1060	MOL002686	GLV	Alcohol dehydrogenase 1C	ADH1C
1061	MOL002686	GLV	Alcohol dehydrogenase 1A	ADH1A
1062	MOL002686	GLV	Catalase	CAT
1063	MOL002686	GLV	Ribonucleoside-diphosphate reductase large subunit	RRM1
1064	MOL002686	GLV	Pyruvate kinase isozymes R/L	PKLR
1078	MOL002686	GLV	Methionine synthase	MTR
1080	MOL002686	GLV	Dihydroxyacetone kinase	TKFC
1089	MOL002686	GLV	Coagulation factor XIII A chain	F13A1
1090	MOL002686	GLV	Aspartate aminotransferase, mitochondrial	GOT2
1092	MOL002686	GLV	Alanine aminotransferase 1	GPT
1093	MOL002686	GLV	Succinate dehydrogenase [ubiquinone] flavoprotein subunit, mitochondrial	SDHA
1094	MOL002686	GLV	Alanine--glyoxylate aminotransferase 2, mitochondrial	AGXT2
1095	MOL002686	GLV	Gephyrin	GPHN
1096	MOL002686	GLV	NADP-dependent malic enzyme	ME1
1097	MOL002686	GLV	Alanyl-tRNA synthetase, cytoplasmic	AARS1
1098	MOL002686	GLV	Glycine amidinotransferase, mitochondrial	GATM
1099	MOL002686	GLV	Cysteine desulfurase, mitochondrial	NFS1
1100	MOL002686	GLV	Proton-coupled amino acid transporter 1	SLC36A1
1101	MOL002686	GLV	Adenylosuccinate synthetase isozyme 1	ADSS1
1102	MOL002686	GLV	L-lactate dehydrogenase A chain	LDHA
1103	MOL002686	GLV	2-amino-3-ketobutyrate coenzyme A ligase, mitochondrial	GCAT
1104	MOL002686	GLV	NAD-dependent malic enzyme, mitochondrial	ME2
1105	MOL002686	GLV	Glycine receptor subunit alpha-3	GLRA3
1106	MOL002686	GLV	SHMT2 protein	SHMT2
1107	MOL002686	GLV	NADP-dependent malic enzyme, mitochondrial	ME3
1108	MOL002686	GLV	Trypsin-3	PRSS3
1109	MOL002689	3,4,5-Trimethoxytoluene	Muscarinic acetylcholine receptor M3	CHRM3
1110	MOL002689	3,4,5-Trimethoxytoluene	Muscarinic acetylcholine receptor M1	CHRM1
1111	MOL002689	3,4,5-Trimethoxytoluene	Beta-1 adrenergic receptor	ADRB1
1112	MOL002689	3,4,5-Trimethoxytoluene	Alpha-2C adrenergic receptor	ADRA2C
1113	MOL002689	3,4,5-Trimethoxytoluene	Sodium-dependent noradrenaline transporter	SLC6A2
1114	MOL002689	3,4,5-Trimethoxytoluene	Alpha-1A adrenergic receptor	ADRA1A
1115	MOL002689	3,4,5-Trimethoxytoluene	Alpha-1B adrenergic receptor	ADRA1B
1116	MOL002689	3,4,5-Trimethoxytoluene	Sodium-dependent dopamine transporter	SLC6A3
1117	MOL002689	3,4,5-Trimethoxytoluene	Beta-2 adrenergic receptor	ADRB2
1118	MOL002689	3,4,5-Trimethoxytoluene	Alpha-2A adrenergic receptor	ADRA2A
1119	MOL002691	Iva	Prostaglandin G/H synthase 1	PTGS1
1120	MOL002691	Iva	Nitric-oxide synthase, brain	NOS1
1121	MOL002691	Iva	4-aminobutyrate aminotransferase, mitochondrial	ABAT
1122	MOL002691	Iva	Glycine receptor alpha-1 chain	GLRA1
1123	MOL002691	Iva	Gamma-aminobutyric acid receptor subunit alpha-1	GABRA1
1124	MOL002691	Iva	Cholinesterase	BCHE
1125	MOL002691	Iva	Alcohol dehydrogenase 1B	ADH1B
1126	MOL002691	Iva	Alcohol dehydrogenase 1C	ADH1C
1127	MOL002691	Iva	Alcohol dehydrogenase 1A	ADH1A
1137	MOL002691	Iva	Glycine amidinotransferase, mitochondrial	GATM
1138	MOL002691	Iva	Triosephosphate isomerase	TPI1
1139	MOL002691	Iva	NAD-dependent malic enzyme, mitochondrial	ME2
1140	MOL002691	Iva	Trypsin-3	PRSS3
1141	MOL002691	Iva	Aldose reductase	AKR1B1
1144	MOL002704	D-Phenylalanine	Nitric oxide synthase, inducible	NOS2
1145	MOL002704	D-Phenylalanine	Prostaglandin G/H synthase 1	PTGS1
1146	MOL002704	D-Phenylalanine	Thrombin	F2
1147	MOL002704	D-Phenylalanine	Muscarinic acetylcholine receptor M1	CHRM1
1148	MOL002704	D-Phenylalanine	Beta-1 adrenergic receptor	ADRB1
1149	MOL002704	D-Phenylalanine	Prostaglandin G/H synthase 2	PTGS2
1150	MOL002704	D-Phenylalanine	Nitric-oxide synthase, endothelial	NOS3
1151	MOL002704	D-Phenylalanine	Alpha-2A adrenergic receptor	ADRA2A
1152	MOL002704	D-Phenylalanine	Alpha-2C adrenergic receptor	ADRA2C
1153	MOL002704	D-Phenylalanine	Acetylcholinesterase	ACHE
1154	MOL002704	D-Phenylalanine	Sodium-dependent noradrenaline transporter	SLC6A2
1155	MOL002704	D-Phenylalanine	Alpha-1A adrenergic receptor	ADRA1A
1156	MOL002704	D-Phenylalanine	Alpha-1B adrenergic receptor	ADRA1B
1157	MOL002704	D-Phenylalanine	Sodium-dependent dopamine transporter	SLC6A3
1158	MOL002704	D-Phenylalanine	Beta-2 adrenergic receptor	ADRB2
1159	MOL002704	D-Phenylalanine	Dipeptidyl peptidase IV	DPP4
1160	MOL002704	D-Phenylalanine	Beta-lactamase	DPEP1
1161	MOL002704	D-Phenylalanine	Amine oxidase [flavin-containing] B	MAOB
1162	MOL002704	D-Phenylalanine	Amine oxidase [flavin-containing] A	MAOA
1163	MOL002704	D-Phenylalanine	Lysozyme	LYZ
1165	MOL002704	D-Phenylalanine	Chymotrypsinogen B	CTRB1
1166	MOL002711	ZINC01692449	Prostaglandin G/H synthase 1	PTGS1
1167	MOL002711	ZINC01692449	4-aminobutyrate aminotransferase, mitochondrial	ABAT
1168	MOL002711	ZINC01692449	Glycine receptor alpha-1 chain	GLRA1
1169	MOL002711	ZINC01692449	Cathepsin D	CTSD
1170	MOL002711	ZINC01692449	Cholinesterase	BCHE
1171	MOL002711	ZINC01692449	Alcohol dehydrogenase 1B	ADH1B
1172	MOL002711	ZINC01692449	Alcohol dehydrogenase 1C	ADH1C
1179	MOL002711	ZINC01692449	Group IIE secretory phospholipase A2	PLA2G2E
1180	MOL002711	ZINC01692449	Glycine amidinotransferase, mitochondrial	GATM
1181	MOL002711	ZINC01692449	Trypsin-3	PRSS3
1182	MOL002722	Vomifoliol	Gamma-aminobutyric-acid receptor alpha-2 subunit	GABRA2
1183	MOL002722	Vomifoliol	Gamma-aminobutyric acid receptor subunit alpha-1	GABRA1
1184	MOL002722	Vomifoliol	Neutrophil collagenase	MMP8
1185	MOL002722	Vomifoliol	Neuronal acetylcholine receptor protein, alpha-7 chain	CHRNA7
1186	MOL002722	Vomifoliol	Gamma-aminobutyric-acid receptor subunit alpha-6	GABRA6
1187	MOL002722	Vomifoliol	Gamma-aminobutyric-acid receptor alpha-3 subunit	GABRA3
1188	MOL002722	Vomifoliol	Glutamate receptor 2	GRIA2
1189	MOL002743	ZINC01666986	Alcohol dehydrogenase 1B	ADH1B
1190	MOL002743	ZINC01666986	Alcohol dehydrogenase 1C	ADH1C
1192	MOL002743	ZINC01666986	Trypsin-3	PRSS3
1193	MOL002744	(R)-2-methylbutyric acid	4-aminobutyrate aminotransferase, mitochondrial	ABAT
1194	MOL002744	(R)-2-methylbutyric acid	Glycine receptor alpha-1 chain	GLRA1
1195	MOL002744	(R)-2-methylbutyric acid	Aspartate aminotransferase, cytoplasmic	GOT1
1197	MOL002744	(R)-2-methylbutyric acid	Aldose reductase	AKR1B1
1198	MOL002744	(R)-2-methylbutyric acid	Cathepsin D	CTSD
1199	MOL002744	(R)-2-methylbutyric acid	Cholinesterase	BCHE
1200	MOL002744	(R)-2-methylbutyric acid	Elastase 1	CELA1
1201	MOL002744	(R)-2-methylbutyric acid	Alcohol dehydrogenase 1C	ADH1C
1215	MOL002744	(R)-2-methylbutyric acid	Glycine amidinotransferase, mitochondrial	GATM
1216	MOL002744	(R)-2-methylbutyric acid	Triosephosphate isomerase	TPI1
1217	MOL002744	(R)-2-methylbutyric acid	NAD-dependent malic enzyme, mitochondrial	ME2
1218	MOL002744	(R)-2-methylbutyric acid	NADP-dependent malic enzyme, mitochondrial	ME3
1219	MOL002744	(R)-2-methylbutyric acid	Trypsin-3	PRSS3
1221	MOL002745	ZINC01690417	Gamma-aminobutyric acid receptor subunit alpha-1	GABRA1
1222	MOL002745	ZINC01690417	Cholinesterase	BCHE
1223	MOL002745	ZINC01690417	Alcohol dehydrogenase 1B	ADH1B
1224	MOL002745	ZINC01690417	Alcohol dehydrogenase 1C	ADH1C
1225	MOL002745	ZINC01690417	Alcohol dehydrogenase 1A	ADH1A
1230	MOL002745	ZINC01690417	Trypsin-3	PRSS3
1231	MOL002746	L-2-Amino-3-(5-hydroxyindolyl)propionic acid	Prostaglandin G/H synthase 1	PTGS1
1232	MOL002746	L-2-Amino-3-(5-hydroxyindolyl)propionic acid	NRH dehydrogenase [quinone] 2	NQO2
1233	MOL002746	L-2-Amino-3-(5-hydroxyindolyl)propionic acid	Prostaglandin G/H synthase 2	PTGS2
1234	MOL002746	L-2-Amino-3-(5-hydroxyindolyl)propionic acid	mRNA of Protein-tyrosine phosphatase, non-receptor type 1	PTPN1
1235	MOL002746	L-2-Amino-3-(5-hydroxyindolyl)propionic acid	Heat shock protein HSP 90	HSP90
1236	MOL002746	L-2-Amino-3-(5-hydroxyindolyl)propionic acid	Leukotriene A-4 hydrolase	LTA4H
1237	MOL002746	L-2-Amino-3-(5-hydroxyindolyl)propionic acid	Amine oxidase [flavin-containing] B	MAOB
1238	MOL002746	L-2-Amino-3-(5-hydroxyindolyl)propionic acid	mRNA of PKA Catalytic Subunit C-alpha	PRKACA
1239	MOL002746	L-2-Amino-3-(5-hydroxyindolyl)propionic acid	cAMP-dependent protein kinase inhibitor alpha	PKIA
1240	MOL002747	(2R)-5-methylhexan-2-ol	Cholinesterase	BCHE
1241	MOL002747	(2R)-5-methylhexan-2-ol	Alcohol dehydrogenase 1B	ADH1B
1242	MOL002747	(2R)-5-methylhexan-2-ol	Alcohol dehydrogenase 1C	ADH1C
1243	MOL002747	(2R)-5-methylhexan-2-ol	Trypsin-3	PRSS3
1244	MOL002778	THZ	Lysozyme	LYZ
1246	MOL002783	Cumalic acid	Gamma-aminobutyric acid receptor subunit alpha-1	GABRA1
1247	MOL002783	Cumalic acid	Alcohol dehydrogenase 1C	ADH1C
1249	MOL000305	lauric acid	Prostaglandin G/H synthase 1	PTGS1
1250	MOL000305	lauric acid	Cholinesterase	BCHE
1251	MOL000305	lauric acid	Phospholipase A2	PLA2G1B
1252	MOL000305	lauric acid	Alcohol dehydrogenase 1B	ADH1B
1253	MOL000305	lauric acid	Alcohol dehydrogenase 1C	ADH1C
1254	MOL000305	lauric acid	Ig gamma-1 chain C region	IGHG1
1257	MOL000305	lauric acid	Prostaglandin G/H synthase 2	PTGS2
1259	MOL000305	lauric acid	Transcription factor p65	RELA
1260	MOL000305	lauric acid	RAC-alpha serine/threonine-protein kinase	AKT1
1261	MOL000305	lauric acid	Interleukin-6	IL6
1262	MOL000305	lauric acid	Interleukin-8	IL8
1263	MOL000305	lauric acid	Dual oxidase 2	DUOX2
1264	MOL000305	lauric acid	T-lymphocyte activation antigen CD80	CD80
1265	MOL000305	lauric acid	T-lymphocyte activation antigen CD86	CD86
1266	MOL000305	lauric acid	Tumor necrosis factor receptor superfamily member 5	CD40
1267	MOL000340	HCI	Prostaglandin G/H synthase 1	PTGS1
1268	MOL000340	HCI	Thrombin	F2
1269	MOL000340	HCI	Prostaglandin G/H synthase 2	PTGS2
1270	MOL000340	HCI	Sodium-dependent noradrenaline transporter	SLC6A2
1271	MOL000340	HCI	Sodium-dependent dopamine transporter	SLC6A3
1272	MOL000340	HCI	Dipeptidyl peptidase IV	DPP4
1273	MOL000340	HCI	Beta-lactamase	DPEP1
1274	MOL000340	HCI	Amine oxidase [flavin-containing] B	MAOB
1275	MOL000340	HCI	Amine oxidase [flavin-containing] A	MAOA
1276	MOL000340	HCI	Alcohol dehydrogenase 1C	ADH1C
1277	MOL000340	HCI	Lysozyme	LYZ
1279	MOL000348	4-[(Z)-3-hydroxyprop-1-enyl]-2,6-dimethoxyphenol	Nitric oxide synthase, inducible	NOS2
1280	MOL000348	4-[(Z)-3-hydroxyprop-1-enyl]-2,6-dimethoxyphenol	Prostaglandin G/H synthase 1	PTGS1
1281	MOL000348	4-[(Z)-3-hydroxyprop-1-enyl]-2,6-dimethoxyphenol	Dopamine D1 receptor	DRD1
1282	MOL000348	4-[(Z)-3-hydroxyprop-1-enyl]-2,6-dimethoxyphenol	Muscarinic acetylcholine receptor M3	CHRM3
1283	MOL000348	4-[(Z)-3-hydroxyprop-1-enyl]-2,6-dimethoxyphenol	Muscarinic acetylcholine receptor M1	CHRM1
1284	MOL000348	4-[(Z)-3-hydroxyprop-1-enyl]-2,6-dimethoxyphenol	Beta-1 adrenergic receptor	ADRB1
1285	MOL000348	4-[(Z)-3-hydroxyprop-1-enyl]-2,6-dimethoxyphenol	Prostaglandin G/H synthase 2	PTGS2
1286	MOL000348	4-[(Z)-3-hydroxyprop-1-enyl]-2,6-dimethoxyphenol	Nitric-oxide synthase, endothelial	NOS3
1287	MOL000348	4-[(Z)-3-hydroxyprop-1-enyl]-2,6-dimethoxyphenol	Alpha-2A adrenergic receptor	ADRA2A
1288	MOL000348	4-[(Z)-3-hydroxyprop-1-enyl]-2,6-dimethoxyphenol	Sodium-dependent noradrenaline transporter	SLC6A2
1289	MOL000348	4-[(Z)-3-hydroxyprop-1-enyl]-2,6-dimethoxyphenol	Alpha-1A adrenergic receptor	ADRA1A
1290	MOL000348	4-[(Z)-3-hydroxyprop-1-enyl]-2,6-dimethoxyphenol	Muscarinic acetylcholine receptor M2	CHRM2
1291	MOL000348	4-[(Z)-3-hydroxyprop-1-enyl]-2,6-dimethoxyphenol	Alpha-2B adrenergic receptor	ADRA2B
1292	MOL000348	4-[(Z)-3-hydroxyprop-1-enyl]-2,6-dimethoxyphenol	Alpha-1B adrenergic receptor	ADRA1B
1293	MOL000348	4-[(Z)-3-hydroxyprop-1-enyl]-2,6-dimethoxyphenol	Sodium-dependent dopamine transporter	SLC6A3
1294	MOL000348	4-[(Z)-3-hydroxyprop-1-enyl]-2,6-dimethoxyphenol	Beta-2 adrenergic receptor	ADRB2
1295	MOL000348	4-[(Z)-3-hydroxyprop-1-enyl]-2,6-dimethoxyphenol	Gamma-aminobutyric acid receptor subunit alpha-1	GABRA1
1296	MOL000348	4-[(Z)-3-hydroxyprop-1-enyl]-2,6-dimethoxyphenol	Urokinase-type plasminogen activator	PLAU
1297	MOL000348	4-[(Z)-3-hydroxyprop-1-enyl]-2,6-dimethoxyphenol	Heat shock protein HSP 90	HSP90
1298	MOL000348	4-[(Z)-3-hydroxyprop-1-enyl]-2,6-dimethoxyphenol	Leukotriene A-4 hydrolase	LTA4H
1299	MOL000348	4-[(Z)-3-hydroxyprop-1-enyl]-2,6-dimethoxyphenol	Amine oxidase [flavin-containing] B	MAOB
1300	MOL000348	4-[(Z)-3-hydroxyprop-1-enyl]-2,6-dimethoxyphenol	cAMP-dependent protein kinase inhibitor alpha	PKIA
1301	MOL000360	FER	Prostaglandin G/H synthase 1	PTGS1
1302	MOL000360	FER	Prostaglandin G/H synthase 2	PTGS2
1303	MOL000360	FER	Nitric-oxide synthase, endothelial	NOS3
1304	MOL000360	FER	Alpha-2A adrenergic receptor	ADRA2A
1305	MOL000360	FER	Sodium-dependent noradrenaline transporter	SLC6A2
1306	MOL000360	FER	Alpha-1A adrenergic receptor	ADRA1A
1307	MOL000360	FER	Sodium-dependent dopamine transporter	SLC6A3
1308	MOL000360	FER	Beta-2 adrenergic receptor	ADRB2
1309	MOL000360	FER	Leukotriene A-4 hydrolase	LTA4H
1310	MOL000360	FER	Amine oxidase [flavin-containing] B	MAOB
1311	MOL000360	FER	Amine oxidase [flavin-containing] A	MAOA
1312	MOL000360	FER	Chymotrypsinogen B	CTRB1
1313	MOL000360	FER	mRNA of PKA Catalytic Subunit C-alpha	PRKACA
1314	MOL000360	FER	Alpha-2B adrenergic receptor	ADRA2B
1315	MOL000360	FER	Urokinase-type plasminogen activator	PLAU
1316	MOL000360	FER	Heat shock protein HSP 90	HSP90
1319	MOL000479	Farnesene	Muscarinic acetylcholine receptor M3	CHRM3
1320	MOL000479	Farnesene	Muscarinic acetylcholine receptor M1	CHRM1
1321	MOL000479	Farnesene	Muscarinic acetylcholine receptor M2	CHRM2
1322	MOL000479	Farnesene	Gamma-aminobutyric acid receptor subunit alpha-1	GABRA1
1323	MOL000479	Farnesene	Prostaglandin G/H synthase 2	PTGS2
1324	MOL000479	Farnesene	Amine oxidase [flavin-containing] B	MAOB
1325	MOL000608	()-Terpinen-4-ol	Muscarinic acetylcholine receptor M3	CHRM3
1326	MOL000608	()-Terpinen-4-ol	Muscarinic acetylcholine receptor M1	CHRM1
1327	MOL000608	()-Terpinen-4-ol	Gamma-aminobutyric-acid receptor alpha-2 subunit	GABRA2
1328	MOL000608	()-Terpinen-4-ol	Gamma-aminobutyric-acid receptor alpha-5 subunit	GABRA5
1329	MOL000608	()-Terpinen-4-ol	Gamma-aminobutyric-acid receptor alpha-3 subunit	GABRA3
1330	MOL000608	()-Terpinen-4-ol	Muscarinic acetylcholine receptor M2	CHRM2
1331	MOL000608	()-Terpinen-4-ol	Gamma-aminobutyric acid receptor subunit alpha-1	GABRA1
1333	MOL000608	()-Terpinen-4-ol	Ig gamma-1 chain C region	IGHG1
1334	MOL000608	()-Terpinen-4-ol	Alpha-1B adrenergic receptor	ADRA1B
1335	MOL000608	()-Terpinen-4-ol	Sodium-dependent noradrenaline transporter	SLC6A2
1336	MOL000608	()-Terpinen-4-ol	Neuronal acetylcholine receptor subunit alpha-2	CHRNA2
1337	MOL000608	()-Terpinen-4-ol	Gamma-aminobutyric-acid receptor subunit alpha-6	GABRA6
1338	MOL000714	Hyacinthin	Alcohol dehydrogenase 1B	ADH1B
1339	MOL000714	Hyacinthin	Alcohol dehydrogenase 1C	ADH1C
1340	MOL000714	Hyacinthin	Alcohol dehydrogenase 1A	ADH1A
1342	MOL000714	Hyacinthin	Trypsin-3	PRSS3
1344	MOL000723	trans-2,4-decadienal	Gamma-aminobutyric-acid receptor alpha-2 subunit	GABRA2
1345	MOL000723	trans-2,4-decadienal	Gamma-aminobutyric acid receptor subunit alpha-1	GABRA1
1347	MOL000723	trans-2,4-decadienal	Alcohol dehydrogenase 1C	ADH1C
1348	MOL000723	trans-2,4-decadienal	G1/S-specific cyclin-D1	CCND1
1349	MOL000723	trans-2,4-decadienal	Eukaryotic translation initiation factor 6	EIF6
1350	MOL000723	trans-2,4-decadienal	Retinoblastoma-associated protein	RB1
1351	MOL000723	trans-2,4-decadienal	Cell division protein kinase 4	CDK4
1352	MOL000748	HMF	Alcohol dehydrogenase 1C	ADH1C
1353	MOL000748	HMF	Lysozyme	LYZ
1355	MOL000748	HMF	Muscarinic acetylcholine receptor M3	CHRM3
1356	MOL000748	HMF	Thrombin	F2
1357	MOL000748	HMF	Muscarinic acetylcholine receptor M1	CHRM1
1358	MOL000748	HMF	Gamma-aminobutyric-acid receptor alpha-2 subunit	GABRA2
1359	MOL000748	HMF	Acetylcholinesterase	ACHE
1360	MOL000748	HMF	Gamma-aminobutyric-acid receptor alpha-5 subunit	GABRA5
1361	MOL000748	HMF	Gamma-aminobutyric-acid receptor alpha-3 subunit	GABRA3
1362	MOL000748	HMF	Muscarinic acetylcholine receptor M2	CHRM2
1363	MOL000748	HMF	Gamma-aminobutyric acid receptor subunit alpha-1	GABRA1
1364	MOL000748	HMF	Dipeptidyl peptidase IV	DPP4
1366	MOL000748	HMF	Ig gamma-1 chain C region	IGHG1
1367	MOL000748	HMF	Alcohol dehydrogenase 1B	ADH1B
1368	MOL000748	HMF	Prostaglandin G/H synthase 1	PTGS1
1369	MOL000748	HMF	Prostaglandin G/H synthase 2	PTGS2
1370	MOL000748	HMF	Glutamate receptor 2	GRIA2
1371	MOL000748	HMF	Gamma-aminobutyric-acid receptor subunit alpha-6	GABRA6
1372	MOL000775	EEE	Prostaglandin G/H synthase 1	PTGS1
1373	MOL000775	EEE	Cholinesterase	BCHE
1374	MOL000775	EEE	Alcohol dehydrogenase 1B	ADH1B
1375	MOL000775	EEE	Alcohol dehydrogenase 1C	ADH1C
1381	MOL000775	EEE	Glycine amidinotransferase, mitochondrial	GATM
1382	MOL000775	EEE	Trypsin-3	PRSS3
1384	MOL000089	catechol	Catechol O-methyltransferase	COMT
1385	MOL000089	catechol	Transcriptional activator Myb	MYB
