# Supplementary material for: Investigation of the efficacy and pharmacological mechanism of Danhong injections for treating chronic obstructive pulmonary disease: A PRISMA-compliant meta-analysis and network pharmacology analysis
Source: Medicine (Baltimore). 2023 Feb 3;102(5):e32846. doi: 10.1097/MD.0000000000032846 (PMC9901954; doi:10.1097/MD.0000000000032846)
Supplement: Supplementary file 3 [file medi-102-e32846-s003.xlsx]

## Sheet: Sheet1
GO caterary	Enrichment analysis
Top BP n. 1 of 2423	GO:0042127~regulation of cell proliferation; FDR= 3.26e-11; (ng=363); (ncommon=15)
Top BP n. 2 of 2423	GO:0051249~regulation of lymphocyte activation; FDR= 1.21e-09; (ng=95); (ncommon= 9)
Top BP n. 3 of 2423	GO:0050670~regulation of lymphocyte proliferation; FDR= 1.74e-09; (ng=41); (ncommon= 7)
Top BP n. 4 of 2423	GO:0032944~regulation of mononuclear cell proliferation; FDR= 1.74e-09; (ng=42); (ncommon= 7)
Top BP n. 5 of 2423	GO:0070663~regulation of leukocyte proliferation; FDR= 1.74e-09; (ng=42); (ncommon= 7)
Top BP n. 6 of 2423	GO:0050863~regulation of T cell activation; FDR= 1.11e-08; (ng=55); (ncommon= 7)
Top BP n. 7 of 2423	GO:0008284~positive regulation of cell proliferation; FDR= 1.76e-08; (ng=205); (ncommon=10)
Top BP n. 8 of 2423	GO:0001775~cell activation; FDR= 2.60e-08; (ng=104); (ncommon= 8)
Top BP n. 9 of 2423	GO:0042325~regulation of phosphorylation; FDR= 2.98e-08; (ng=224); (ncommon=10)
Top BP n. 10 of 2423	GO:0051251~positive regulation of lymphocyte activation; FDR= 3.16e-08; (ng=68); (ncommon= 7)
Top BP n. 11 of 2423	GO:0019220~regulation of phosphate metabolic process; FDR= 3.16e-08; (ng=234); (ncommon=10)
Top BP n. 12 of 2423	GO:0051174~regulation of phosphorus metabolic process; FDR= 3.16e-08; (ng=234); (ncommon=10)
Top BP n. 13 of 2423	GO:0002696~positive regulation of leukocyte activation; FDR= 3.48e-08; (ng=72); (ncommon= 7)
Top BP n. 14 of 2423	GO:0002637~regulation of immunoglobulin production; FDR= 3.48e-08; (ng=19); (ncommon= 5)
Top BP n. 15 of 2423	GO:0050867~positive regulation of cell activation; FDR= 3.91e-08; (ng=74); (ncommon= 7)
Top BP n. 16 of 2423	GO:0046649~lymphocyte activation; FDR= 1.17e-07; (ng=87); (ncommon= 7)
Top BP n. 17 of 2423	GO:0044057~regulation of system process; FDR= 1.26e-07; (ng=140); (ncommon= 8)
Top BP n. 18 of 2423	GO:0045321~leukocyte activation; FDR= 2.61e-07; (ng=99); (ncommon= 7)
Top BP n. 19 of 2423	GO:0050671~positive regulation of lymphocyte proliferation; FDR= 2.88e-07; (ng=29); (ncommon= 5)
Top BP n. 20 of 2423	GO:0002684~positive regulation of immune system process; FDR= 2.90e-07; (ng=102); (ncommon= 7)
Top BP n. 21 of 2423	GO:0032946~positive regulation of mononuclear cell proliferation; FDR= 3.00e-07; (ng=30); (ncommon= 5)
Top BP n. 22 of 2423	GO:0070665~positive regulation of leukocyte proliferation; FDR= 3.00e-07; (ng=30); (ncommon= 5)
Top BP n. 23 of 2423	GO:0042592~homeostatic process; FDR= 4.95e-07; (ng=331); (ncommon=10)
Top BP n. 24 of 2423	GO:0043085~positive regulation of catalytic activity; FDR= 6.47e-07; (ng=339); (ncommon=10)
Top BP n. 25 of 2423	GO:0031667~response to nutrient levels; FDR= 6.57e-07; (ng=73); (ncommon= 6)
Top BP n. 26 of 2423	GO:0051241~negative regulation of multicellular organismal process; FDR= 9.65e-07; (ng=75); (ncommon= 6)
Top BP n. 27 of 2423	GO:0051091~positive regulation of transcription factor activity; FDR= 1.05e-06; (ng=16); (ncommon= 4)
Top BP n. 28 of 2423	GO:0030888~regulation of B cell proliferation; FDR= 1.35e-06; (ng=17); (ncommon= 4)
Top BP n. 29 of 2423	GO:0051240~positive regulation of multicellular organismal process; FDR= 1.38e-06; (ng=82); (ncommon= 6)
Top BP n. 30 of 2423	GO:0002697~regulation of immune effector process; FDR= 1.92e-06; (ng=45); (ncommon= 5)
Top BP n. 31 of 2423	GO:0042129~regulation of T cell proliferation; FDR= 1.92e-06; (ng=19); (ncommon= 4)
Top BP n. 32 of 2423	GO:0043388~positive regulation of DNA binding; FDR= 1.92e-06; (ng=19); (ncommon= 4)
Top BP n. 33 of 2423	GO:0051099~positive regulation of binding; FDR= 1.92e-06; (ng=19); (ncommon= 4)
Top BP n. 34 of 2423	GO:0048534~hemopoietic or lymphoid organ development; FDR= 2.09e-06; (ng=89); (ncommon= 6)
Top BP n. 35 of 2423	GO:0002520~immune system development; FDR= 2.75e-06; (ng=94); (ncommon= 6)
Top BP n. 36 of 2423	GO:0032675~regulation of interleukin-6 production; FDR= 2.75e-06; (ng=21); (ncommon= 4)
Top BP n. 37 of 2423	GO:0008285~negative regulation of cell proliferation; FDR= 2.75e-06; (ng=154); (ncommon= 7)
Top BP n. 38 of 2423	GO:0007267~cell-cell signaling; FDR= 2.81e-06; (ng=317); (ncommon= 9)
Top BP n. 39 of 2423	GO:0010648~negative regulation of cell communication; FDR= 3.79e-06; (ng=54); (ncommon= 5)
Top BP n. 40 of 2423	GO:0046627~negative regulation of insulin receptor signaling pathway; FDR= 3.79e-06; (ng=7); (ncommon= 3)
Top BP n. 41 of 2423	GO:0051090~regulation of transcription factor activity; FDR= 4.42e-06; (ng=24); (ncommon= 4)
Top BP n. 42 of 2423	GO:0051101~regulation of DNA binding; FDR= 7.24e-06; (ng=27); (ncommon= 4)
Top BP n. 43 of 2423	GO:0040014~regulation of multicellular organism growth; FDR= 9.40e-06; (ng=29); (ncommon= 4)
Top BP n. 44 of 2423	GO:0051098~regulation of binding; FDR= 9.40e-06; (ng=29); (ncommon= 4)
Top BP n. 45 of 2423	GO:0048545~response to steroid hormone stimulus; FDR= 9.40e-06; (ng=66); (ncommon= 5)
Top BP n. 46 of 2423	GO:0042113~B cell activation; FDR= 1.20e-05; (ng=32); (ncommon= 4)
Top BP n. 47 of 2423	GO:0044093~positive regulation of molecular function; FDR= 1.34e-05; (ng=291); (ncommon= 8)
Top BP n. 48 of 2423	GO:0008283~cell proliferation; FDR= 1.34e-05; (ng=204); (ncommon= 7)
Top BP n. 49 of 2423	GO:0001817~regulation of cytokine production; FDR= 1.34e-05; (ng=72); (ncommon= 5)
Top BP n. 50 of 2423	GO:0002694~regulation of leukocyte activation; FDR= 1.59e-05; (ng=75); (ncommon= 5)
Top BP n. 51 of 2423	GO:0010740~positive regulation of protein kinase cascade; FDR= 1.59e-05; (ng=75); (ncommon= 5)
Top BP n. 52 of 2423	GO:0040012~regulation of locomotion; FDR= 1.66e-05; (ng=76); (ncommon= 5)
Top BP n. 53 of 2423	GO:0030595~leukocyte chemotaxis; FDR= 1.67e-05; (ng=11); (ncommon= 3)
Top BP n. 54 of 2423	GO:0060326~cell chemotaxis; FDR= 1.67e-05; (ng=11); (ncommon= 3)
Top BP n. 55 of 2423	GO:0050865~regulation of cell activation; FDR= 1.68e-05; (ng=77); (ncommon= 5)
Top BP n. 56 of 2423	GO:0042035~regulation of cytokine biosynthetic process; FDR= 1.86e-05; (ng=36); (ncommon= 4)
Top BP n. 57 of 2423	GO:0043193~positive regulation of gene-specific transcription; FDR= 2.30e-05; (ng=38); (ncommon= 4)
Top BP n. 58 of 2423	GO:0009968~negative regulation of signal transduction; FDR= 2.61e-05; (ng=86); (ncommon= 5)
Top BP n. 59 of 2423	GO:0002700~regulation of production of molecular mediator of immune response; FDR= 2.79e-05; (ng=13); (ncommon= 3)
Top BP n. 60 of 2423	GO:0042102~positive regulation of T cell proliferation; FDR= 3.57e-05; (ng=14); (ncommon= 3)
Top BP n. 61 of 2423	GO:0010605~negative regulation of macromolecule metabolic process; FDR= 4.21e-05; (ng=351); (ncommon= 8)
Top BP n. 62 of 2423	GO:0051094~positive regulation of developmental process; FDR= 4.71e-05; (ng=97); (ncommon= 5)
Top BP n. 63 of 2423	GO:0002706~regulation of lymphocyte mediated immunity; FDR= 5.13e-05; (ng=16); (ncommon= 3)
Top BP n. 64 of 2423	GO:0002822~regulation of adaptive immune response based on somatic recombination of immune receptors built from immunoglobulin superfamily domains; FDR= 5.13e-05; (ng=16); (ncommon= 3)
Top BP n. 65 of 2423	GO:0048871~multicellular organismal homeostasis; FDR= 5.13e-05; (ng=16); (ncommon= 3)
Top BP n. 66 of 2423	GO:0050864~regulation of B cell activation; FDR= 5.13e-05; (ng=16); (ncommon= 3)
Top BP n. 67 of 2423	GO:0006916~anti-apoptosis; FDR= 5.86e-05; (ng=103); (ncommon= 5)
Top BP n. 68 of 2423	GO:0002703~regulation of leukocyte mediated immunity; FDR= 6.03e-05; (ng=17); (ncommon= 3)
Top BP n. 69 of 2423	GO:0002819~regulation of adaptive immune response; FDR= 6.03e-05; (ng=17); (ncommon= 3)
Top BP n. 70 of 2423	GO:0009611~response to wounding; FDR= 6.68e-05; (ng=182); (ncommon= 6)
Top BP n. 71 of 2423	GO:0010647~positive regulation of cell communication; FDR= 6.68e-05; (ng=182); (ncommon= 6)
Top BP n. 72 of 2423	GO:0051051~negative regulation of transport; FDR= 6.68e-05; (ng=52); (ncommon= 4)
Top BP n. 73 of 2423	GO:0032663~regulation of interleukin-2 production; FDR= 6.91e-05; (ng=18); (ncommon= 3)
Top BP n. 74 of 2423	GO:0006954~inflammatory response; FDR= 7.08e-05; (ng=185); (ncommon= 6)
Top BP n. 75 of 2423	GO:0051173~positive regulation of nitrogen compound metabolic process; FDR= 7.23e-05; (ng=390); (ncommon= 8)
Top BP n. 76 of 2423	GO:0055114~oxidation reduction; FDR= 7.54e-05; (ng=397); (ncommon= 8)
Top BP n. 77 of 2423	GO:0043065~positive regulation of apoptosis; FDR= 9.27e-05; (ng=198); (ncommon= 6)
Top BP n. 78 of 2423	GO:0043068~positive regulation of programmed cell death; FDR= 9.27e-05; (ng=198); (ncommon= 6)
Top BP n. 79 of 2423	GO:0051726~regulation of cell cycle; FDR= 9.27e-05; (ng=120); (ncommon= 5)
Top BP n. 80 of 2423	GO:0010942~positive regulation of cell death; FDR= 9.35e-05; (ng=199); (ncommon= 6)
Top BP n. 81 of 2423	GO:0002024~diet induced thermogenesis; FDR= 9.46e-05; (ng=4); (ncommon= 2)
Top BP n. 82 of 2423	GO:0002025~vasodilation by norepinephrine-epinephrine involved in regulation of systemic arterial blood pressure; FDR= 9.46e-05; (ng=4); (ncommon= 2)
Top BP n. 83 of 2423	GO:0010765~positive regulation of sodium ion transport; FDR= 9.46e-05; (ng=4); (ncommon= 2)
Top BP n. 84 of 2423	GO:0042092~T-helper 2 type immune response; FDR= 9.46e-05; (ng=4); (ncommon= 2)
Top BP n. 85 of 2423	GO:0045348~positive regulation of MHC class II biosynthetic process; FDR= 9.46e-05; (ng=4); (ncommon= 2)
Top BP n. 86 of 2423	GO:0030183~B cell differentiation; FDR= 9.66e-05; (ng=21); (ncommon= 3)
Top BP n. 87 of 2423	GO:0045926~negative regulation of growth; FDR= 9.66e-05; (ng=21); (ncommon= 3)
Top BP n. 88 of 2423	GO:0009891~positive regulation of biosynthetic process; FDR= 9.80e-05; (ng=416); (ncommon= 8)
Top BP n. 89 of 2423	GO:0032583~regulation of gene-specific transcription; FDR= 1.03e-04; (ng=61); (ncommon= 4)
Top BP n. 90 of 2423	GO:0050871~positive regulation of B cell activation; FDR= 1.09e-04; (ng=22); (ncommon= 3)
Top BP n. 91 of 2423	GO:0031328~positive regulation of cellular biosynthetic process; FDR= 1.20e-04; (ng=313); (ncommon= 7)
Top BP n. 92 of 2423	GO:0030334~regulation of cell migration; FDR= 1.29e-04; (ng=65); (ncommon= 4)
Top BP n. 93 of 2423	GO:0050870~positive regulation of T cell activation; FDR= 1.57e-04; (ng=25); (ncommon= 3)
Top BP n. 94 of 2423	GO:0050900~leukocyte migration; FDR= 1.57e-04; (ng=25); (ncommon= 3)
Top BP n. 95 of 2423	GO:0010627~regulation of protein kinase cascade; FDR= 1.60e-04; (ng=136); (ncommon= 5)
Top BP n. 96 of 2423	GO:0008202~steroid metabolic process; FDR= 1.62e-04; (ng=139); (ncommon= 5)
Top BP n. 97 of 2423	GO:0045893~positive regulation of transcription, DNA-dependent; FDR= 1.62e-04; (ng=226); (ncommon= 6)
Top BP n. 98 of 2423	GO:0045073~regulation of chemokine biosynthetic process; FDR= 1.62e-04; (ng=5); (ncommon= 2)
Top BP n. 99 of 2423	GO:0045346~regulation of MHC class II biosynthetic process; FDR= 1.62e-04; (ng=5); (ncommon= 2)
Top BP n. 100 of 2423	GO:0010033~response to organic substance; FDR= 1.62e-04; (ng=332); (ncommon= 7)
Top BP n. 101 of 2423	GO:0001932~regulation of protein amino acid phosphorylation; FDR= 1.67e-04; (ng=71); (ncommon= 4)
Top BP n. 102 of 2423	GO:0051254~positive regulation of RNA metabolic process; FDR= 1.67e-04; (ng=229); (ncommon= 6)
Top BP n. 103 of 2423	GO:0043549~regulation of kinase activity; FDR= 1.69e-04; (ng=140); (ncommon= 5)
Top BP n. 104 of 2423	GO:0051270~regulation of cell motion; FDR= 1.82e-04; (ng=73); (ncommon= 4)
Top BP n. 105 of 2423	GO:0007584~response to nutrient; FDR= 1.90e-04; (ng=76); (ncommon= 4)
Top BP n. 106 of 2423	GO:0051338~regulation of transferase activity; FDR= 1.95e-04; (ng=145); (ncommon= 5)
Top BP n. 107 of 2423	GO:0001934~positive regulation of protein amino acid phosphorylation; FDR= 1.99e-04; (ng=28); (ncommon= 3)
Top BP n. 108 of 2423	GO:0034754~cellular hormone metabolic process; FDR= 2.20e-04; (ng=29); (ncommon= 3)
Top BP n. 109 of 2423	GO:0042981~regulation of apoptosis; FDR= 2.28e-04; (ng=360); (ncommon= 7)
Top BP n. 110 of 2423	GO:0035150~regulation of tube size; FDR= 2.28e-04; (ng=30); (ncommon= 3)
Top BP n. 111 of 2423	GO:0050880~regulation of blood vessel size; FDR= 2.28e-04; (ng=30); (ncommon= 3)
Top BP n. 112 of 2423	GO:0043067~regulation of programmed cell death; FDR= 2.28e-04; (ng=361); (ncommon= 7)
Top BP n. 113 of 2423	GO:0001993~regulation of systemic arterial blood pressure by norepinephrine-epinephrine; FDR= 2.28e-04; (ng=6); (ncommon= 2)
Top BP n. 114 of 2423	GO:0002021~response to dietary excess; FDR= 2.28e-04; (ng=6); (ncommon= 2)
Top BP n. 115 of 2423	GO:0010574~regulation of vascular endothelial growth factor production; FDR= 2.28e-04; (ng=6); (ncommon= 2)
Top BP n. 116 of 2423	GO:0040015~negative regulation of multicellular organism growth; FDR= 2.28e-04; (ng=6); (ncommon= 2)
Top BP n. 117 of 2423	GO:0045191~regulation of isotype switching; FDR= 2.28e-04; (ng=6); (ncommon= 2)
Top BP n. 118 of 2423	GO:0010941~regulation of cell death; FDR= 2.29e-04; (ng=362); (ncommon= 7)
Top BP n. 119 of 2423	GO:0051046~regulation of secretion; FDR= 2.68e-04; (ng=32); (ncommon= 3)
Top BP n. 120 of 2423	GO:0051048~negative regulation of secretion; FDR= 2.68e-04; (ng=32); (ncommon= 3)
Top BP n. 121 of 2423	GO:0051050~positive regulation of transport; FDR= 2.68e-04; (ng=32); (ncommon= 3)
Top BP n. 122 of 2423	GO:0048584~positive regulation of response to stimulus; FDR= 2.83e-04; (ng=85); (ncommon= 4)
Top BP n. 123 of 2423	GO:0045941~positive regulation of transcription; FDR= 2.86e-04; (ng=261); (ncommon= 6)
Top BP n. 124 of 2423	GO:0003018~vascular process in circulatory system; FDR= 2.87e-04; (ng=33); (ncommon= 3)
Top BP n. 125 of 2423	GO:0009967~positive regulation of signal transduction; FDR= 2.98e-04; (ng=165); (ncommon= 5)
Top BP n. 126 of 2423	GO:0010628~positive regulation of gene expression; FDR= 2.98e-04; (ng=266); (ncommon= 6)
Top BP n. 127 of 2423	GO:0031327~negative regulation of cellular biosynthetic process; FDR= 2.98e-04; (ng=265); (ncommon= 6)
Top BP n. 128 of 2423	GO:0001516~prostaglandin biosynthetic process; FDR= 2.98e-04; (ng=7); (ncommon= 2)
Top BP n. 129 of 2423	GO:0003085~negative regulation of systemic arterial blood pressure; FDR= 2.98e-04; (ng=7); (ncommon= 2)
Top BP n. 130 of 2423	GO:0007213~muscarinic acetylcholine receptor signaling pathway; FDR= 2.98e-04; (ng=7); (ncommon= 2)
Top BP n. 131 of 2423	GO:0009409~response to cold; FDR= 2.98e-04; (ng=7); (ncommon= 2)
Top BP n. 132 of 2423	GO:0032642~regulation of chemokine production; FDR= 2.98e-04; (ng=7); (ncommon= 2)
Top BP n. 133 of 2423	GO:0045086~positive regulation of interleukin-2 biosynthetic process; FDR= 2.98e-04; (ng=7); (ncommon= 2)
Top BP n. 134 of 2423	GO:0046457~prostanoid biosynthetic process; FDR= 2.98e-04; (ng=7); (ncommon= 2)
Top BP n. 135 of 2423	GO:0009890~negative regulation of biosynthetic process; FDR= 3.27e-04; (ng=271); (ncommon= 6)
Top BP n. 136 of 2423	GO:0010557~positive regulation of macromolecule biosynthetic process; FDR= 3.64e-04; (ng=398); (ncommon= 7)
Top BP n. 137 of 2423	GO:0042036~negative regulation of cytokine biosynthetic process; FDR= 3.99e-04; (ng=8); (ncommon= 2)
Top BP n. 138 of 2423	GO:0043271~negative regulation of ion transport; FDR= 3.99e-04; (ng=8); (ncommon= 2)
Top BP n. 139 of 2423	GO:0045823~positive regulation of heart contraction; FDR= 3.99e-04; (ng=8); (ncommon= 2)
Top BP n. 140 of 2423	GO:0050873~brown fat cell differentiation; FDR= 3.99e-04; (ng=8); (ncommon= 2)
Top BP n. 141 of 2423	GO:0045944~positive regulation of transcription from RNA polymerase II promoter; FDR= 4.07e-04; (ng=180); (ncommon= 5)
Top BP n. 142 of 2423	GO:0010558~negative regulation of macromolecule biosynthetic process; FDR= 4.15e-04; (ng=181); (ncommon= 5)
Top BP n. 143 of 2423	GO:0051272~positive regulation of cell motion; FDR= 4.19e-04; (ng=39); (ncommon= 3)
Top BP n. 144 of 2423	GO:0040008~regulation of growth; FDR= 4.19e-04; (ng=99); (ncommon= 4)
Top BP n. 145 of 2423	GO:0006952~defense response; FDR= 4.74e-04; (ng=295); (ncommon= 6)
Top BP n. 146 of 2423	GO:0040017~positive regulation of locomotion; FDR= 4.78e-04; (ng=41); (ncommon= 3)
Top BP n. 147 of 2423	GO:0000018~regulation of DNA recombination; FDR= 4.92e-04; (ng=9); (ncommon= 2)
Top BP n. 148 of 2423	GO:0000060~protein import into nucleus, translocation; FDR= 4.92e-04; (ng=9); (ncommon= 2)
Top BP n. 149 of 2423	GO:0006692~prostanoid metabolic process; FDR= 4.92e-04; (ng=9); (ncommon= 2)
Top BP n. 150 of 2423	GO:0006693~prostaglandin metabolic process; FDR= 4.92e-04; (ng=9); (ncommon= 2)
Top BP n. 151 of 2423	GO:0045076~regulation of interleukin-2 biosynthetic process; FDR= 4.92e-04; (ng=9); (ncommon= 2)
Top BP n. 152 of 2423	GO:0009628~response to abiotic stimulus; FDR= 5.38e-04; (ng=108); (ncommon= 4)
Top BP n. 153 of 2423	GO:0006636~unsaturated fatty acid biosynthetic process; FDR= 6.07e-04; (ng=10); (ncommon= 2)
Top BP n. 154 of 2423	GO:0008637~apoptotic mitochondrial changes; FDR= 6.07e-04; (ng=10); (ncommon= 2)
Top BP n. 155 of 2423	GO:0017144~drug metabolic process; FDR= 6.07e-04; (ng=10); (ncommon= 2)
Top BP n. 156 of 2423	GO:0042311~vasodilation; FDR= 6.07e-04; (ng=10); (ncommon= 2)
Top BP n. 157 of 2423	GO:0045776~negative regulation of blood pressure; FDR= 6.07e-04; (ng=10); (ncommon= 2)
Top BP n. 158 of 2423	GO:0042445~hormone metabolic process; FDR= 6.28e-04; (ng=46); (ncommon= 3)
Top BP n. 159 of 2423	GO:0007565~female pregnancy; FDR= 6.54e-04; (ng=47); (ncommon= 3)
Top BP n. 160 of 2423	GO:0010562~positive regulation of phosphorus metabolic process; FDR= 6.54e-04; (ng=47); (ncommon= 3)
Top BP n. 161 of 2423	GO:0042327~positive regulation of phosphorylation; FDR= 6.54e-04; (ng=47); (ncommon= 3)
Top BP n. 162 of 2423	GO:0045937~positive regulation of phosphate metabolic process; FDR= 6.54e-04; (ng=47); (ncommon= 3)
Top BP n. 163 of 2423	GO:0030097~hemopoiesis; FDR= 6.93e-04; (ng=48); (ncommon= 3)
Top BP n. 164 of 2423	GO:0043393~regulation of protein binding; FDR= 7.26e-04; (ng=11); (ncommon= 2)
Top BP n. 165 of 2423	GO:0007346~regulation of mitotic cell cycle; FDR= 8.17e-04; (ng=52); (ncommon= 3)
Top BP n. 166 of 2423	GO:0051052~regulation of DNA metabolic process; FDR= 8.17e-04; (ng=51); (ncommon= 3)
Top BP n. 167 of 2423	GO:0006633~fatty acid biosynthetic process; FDR= 8.49e-04; (ng=52); (ncommon= 3)
Top BP n. 168 of 2423	GO:0006801~superoxide metabolic process; FDR= 8.49e-04; (ng=12); (ncommon= 2)
Top BP n. 169 of 2423	GO:0032943~mononuclear cell proliferation; FDR= 8.49e-04; (ng=12); (ncommon= 2)
Top BP n. 170 of 2423	GO:0046651~lymphocyte proliferation; FDR= 8.49e-04; (ng=12); (ncommon= 2)
Top BP n. 171 of 2423	GO:0070661~leukocyte proliferation; FDR= 8.49e-04; (ng=12); (ncommon= 2)
Top BP n. 172 of 2423	GO:0010604~positive regulation of macromolecule metabolic process; FDR= 8.56e-04; (ng=476); (ncommon= 7)
Top BP n. 173 of 2423	GO:0042110~T cell activation; FDR= 9.31e-04; (ng=54); (ncommon= 3)
Top BP n. 174 of 2423	GO:0008203~cholesterol metabolic process; FDR= 9.79e-04; (ng=56); (ncommon= 3)
Top BP n. 175 of 2423	GO:0001894~tissue homeostasis; FDR= 9.94e-04; (ng=13); (ncommon= 2)
Top BP n. 176 of 2423	GO:0002521~leukocyte differentiation; FDR= 1.02e-03; (ng=56); (ncommon= 3)
Top BP n. 177 of 2423	GO:0016125~sterol metabolic process; FDR= 1.13e-03; (ng=60); (ncommon= 3)
Top BP n. 178 of 2423	GO:0003044~regulation of systemic arterial blood pressure mediated by a chemical signal; FDR= 1.13e-03; (ng=14); (ncommon= 2)
Top BP n. 179 of 2423	GO:0032368~regulation of lipid transport; FDR= 1.13e-03; (ng=14); (ncommon= 2)
Top BP n. 180 of 2423	GO:0043410~positive regulation of MAPKKK cascade; FDR= 1.13e-03; (ng=14); (ncommon= 2)
Top BP n. 181 of 2423	GO:0045444~fat cell differentiation; FDR= 1.13e-03; (ng=14); (ncommon= 2)
Top BP n. 182 of 2423	GO:0051222~positive regulation of protein transport; FDR= 1.13e-03; (ng=14); (ncommon= 2)
Top BP n. 183 of 2423	GO:0030814~regulation of cAMP metabolic process; FDR= 1.26e-03; (ng=61); (ncommon= 3)
Top BP n. 184 of 2423	GO:0030817~regulation of cAMP biosynthetic process; FDR= 1.26e-03; (ng=61); (ncommon= 3)
Top BP n. 185 of 2423	GO:0045428~regulation of nitric oxide biosynthetic process; FDR= 1.29e-03; (ng=15); (ncommon= 2)
Top BP n. 186 of 2423	GO:0030802~regulation of cyclic nucleotide biosynthetic process; FDR= 1.30e-03; (ng=62); (ncommon= 3)
Top BP n. 187 of 2423	GO:0030808~regulation of nucleotide biosynthetic process; FDR= 1.30e-03; (ng=62); (ncommon= 3)
Top BP n. 188 of 2423	GO:0030799~regulation of cyclic nucleotide metabolic process; FDR= 1.36e-03; (ng=63); (ncommon= 3)
Top BP n. 189 of 2423	GO:0045935~positive regulation of nucleobase, nucleoside, nucleotide and nucleic acid metabolic process; FDR= 1.36e-03; (ng=378); (ncommon= 6)
Top BP n. 190 of 2423	GO:0048878~chemical homeostasis; FDR= 1.37e-03; (ng=251); (ncommon= 5)
Top BP n. 191 of 2423	GO:0006140~regulation of nucleotide metabolic process; FDR= 1.40e-03; (ng=64); (ncommon= 3)
Top BP n. 192 of 2423	GO:0007281~germ cell development; FDR= 1.41e-03; (ng=18); (ncommon= 2)
Top BP n. 193 of 2423	GO:0034097~response to cytokine stimulus; FDR= 1.41e-03; (ng=16); (ncommon= 2)
Top BP n. 194 of 2423	GO:0045765~regulation of angiogenesis; FDR= 1.41e-03; (ng=16); (ncommon= 2)
Top BP n. 195 of 2423	GO:0048641~regulation of skeletal muscle tissue development; FDR= 1.41e-03; (ng=16); (ncommon= 2)
Top BP n. 196 of 2423	GO:0042742~defense response to bacterium; FDR= 1.50e-03; (ng=66); (ncommon= 3)
Top BP n. 197 of 2423	GO:0003073~regulation of systemic arterial blood pressure; FDR= 1.55e-03; (ng=17); (ncommon= 2)
Top BP n. 198 of 2423	GO:0042531~positive regulation of tyrosine phosphorylation of STAT protein; FDR= 1.55e-03; (ng=17); (ncommon= 2)
Top BP n. 199 of 2423	GO:0046456~icosanoid biosynthetic process; FDR= 1.55e-03; (ng=17); (ncommon= 2)
Top BP n. 200 of 2423	GO:0046888~negative regulation of hormone secretion; FDR= 1.55e-03; (ng=17); (ncommon= 2)
Top BP n. 201 of 2423	GO:0051353~positive regulation of oxidoreductase activity; FDR= 1.55e-03; (ng=17); (ncommon= 2)
Top BP n. 202 of 2423	GO:0060249~anatomical structure homeostasis; FDR= 1.55e-03; (ng=17); (ncommon= 2)
Top BP n. 203 of 2423	GO:0046427~positive regulation of JAK-STAT cascade; FDR= 1.75e-03; (ng=18); (ncommon= 2)
Top BP n. 204 of 2423	GO:0014070~response to organic cyclic substance; FDR= 1.93e-03; (ng=19); (ncommon= 2)
Top BP n. 205 of 2423	GO:0030278~regulation of ossification; FDR= 1.93e-03; (ng=19); (ncommon= 2)
Top BP n. 206 of 2423	GO:0031349~positive regulation of defense response; FDR= 1.93e-03; (ng=19); (ncommon= 2)
Top BP n. 207 of 2423	GO:0045859~regulation of protein kinase activity; FDR= 2.05e-03; (ng=75); (ncommon= 3)
Top BP n. 208 of 2423	GO:0051172~negative regulation of nitrogen compound metabolic process; FDR= 2.05e-03; (ng=164); (ncommon= 4)
Top BP n. 209 of 2423	GO:0003006~reproductive developmental process; FDR= 2.08e-03; (ng=78); (ncommon= 3)
Top BP n. 210 of 2423	GO:0001503~ossification; FDR= 2.08e-03; (ng=20); (ncommon= 2)
Top BP n. 211 of 2423	GO:0001819~positive regulation of cytokine production; FDR= 2.08e-03; (ng=20); (ncommon= 2)
Top BP n. 212 of 2423	GO:0006800~oxygen and reactive oxygen species metabolic process; FDR= 2.08e-03; (ng=20); (ncommon= 2)
Top BP n. 213 of 2423	GO:0042509~regulation of tyrosine phosphorylation of STAT protein; FDR= 2.08e-03; (ng=20); (ncommon= 2)
Top BP n. 214 of 2423	GO:0043627~response to estrogen stimulus; FDR= 2.08e-03; (ng=20); (ncommon= 2)
Top BP n. 215 of 2423	GO:0007423~sensory organ development; FDR= 2.14e-03; (ng=77); (ncommon= 3)
Top BP n. 216 of 2423	GO:0006576~biogenic amine metabolic process; FDR= 2.26e-03; (ng=21); (ncommon= 2)
Top BP n. 217 of 2423	GO:0030522~intracellular receptor-mediated signaling pathway; FDR= 2.26e-03; (ng=21); (ncommon= 2)
Top BP n. 218 of 2423	GO:0045834~positive regulation of lipid metabolic process; FDR= 2.26e-03; (ng=21); (ncommon= 2)
Top BP n. 219 of 2423	GO:0045597~positive regulation of cell differentiation; FDR= 2.27e-03; (ng=79); (ncommon= 3)
Top BP n. 220 of 2423	GO:0007605~sensory perception of sound; FDR= 2.43e-03; (ng=22); (ncommon= 2)
Top BP n. 221 of 2423	GO:0031331~positive regulation of cellular catabolic process; FDR= 2.43e-03; (ng=22); (ncommon= 2)
Top BP n. 222 of 2423	GO:0046425~regulation of JAK-STAT cascade; FDR= 2.43e-03; (ng=22); (ncommon= 2)
Top BP n. 223 of 2423	GO:0050954~sensory perception of mechanical stimulus; FDR= 2.43e-03; (ng=22); (ncommon= 2)
Top BP n. 224 of 2423	GO:0060348~bone development; FDR= 2.43e-03; (ng=22); (ncommon= 2)
Top BP n. 225 of 2423	GO:0045860~positive regulation of protein kinase activity; FDR= 2.46e-03; (ng=82); (ncommon= 3)
Top BP n. 226 of 2423	GO:0019932~second-messenger-mediated signaling; FDR= 2.58e-03; (ng=84); (ncommon= 3)
Top BP n. 227 of 2423	GO:0001654~eye development; FDR= 2.58e-03; (ng=23); (ncommon= 2)
Top BP n. 228 of 2423	GO:0030098~lymphocyte differentiation; FDR= 2.58e-03; (ng=23); (ncommon= 2)
Top BP n. 229 of 2423	GO:0048610~reproductive cellular process; FDR= 2.58e-03; (ng=25); (ncommon= 2)
Top BP n. 230 of 2423	GO:0051899~membrane depolarization; FDR= 2.58e-03; (ng=23); (ncommon= 2)
Top BP n. 231 of 2423	GO:0070482~response to oxygen levels; FDR= 2.58e-03; (ng=23); (ncommon= 2)
Top BP n. 232 of 2423	GO:0006955~immune response; FDR= 2.59e-03; (ng=305); (ncommon= 5)
Top BP n. 233 of 2423	GO:0006874~cellular calcium ion homeostasis; FDR= 2.72e-03; (ng=86); (ncommon= 3)
Top BP n. 234 of 2423	GO:0033674~positive regulation of kinase activity; FDR= 2.72e-03; (ng=86); (ncommon= 3)
Top BP n. 235 of 2423	GO:0007242~intracellular signaling cascade; FDR= 2.74e-03; (ng=456); (ncommon= 6)
Top BP n. 236 of 2423	GO:0030335~positive regulation of cell migration; FDR= 2.74e-03; (ng=24); (ncommon= 2)
Top BP n. 237 of 2423	GO:0042108~positive regulation of cytokine biosynthetic process; FDR= 2.74e-03; (ng=24); (ncommon= 2)
Top BP n. 238 of 2423	GO:0050731~positive regulation of peptidyl-tyrosine phosphorylation; FDR= 2.74e-03; (ng=24); (ncommon= 2)
Top BP n. 239 of 2423	GO:0051347~positive regulation of transferase activity; FDR= 2.75e-03; (ng=87); (ncommon= 3)
Top BP n. 240 of 2423	GO:0055074~calcium ion homeostasis; FDR= 2.83e-03; (ng=88); (ncommon= 3)
Top BP n. 241 of 2423	GO:0006875~cellular metal ion homeostasis; FDR= 2.91e-03; (ng=89); (ncommon= 3)
Top BP n. 242 of 2423	GO:0019221~cytokine-mediated signaling pathway; FDR= 2.92e-03; (ng=25); (ncommon= 2)
Top BP n. 243 of 2423	GO:0051341~regulation of oxidoreductase activity; FDR= 2.92e-03; (ng=25); (ncommon= 2)
Top BP n. 244 of 2423	GO:0043062~extracellular structure organization; FDR= 2.97e-03; (ng=92); (ncommon= 3)
Top BP n. 245 of 2423	GO:0006873~cellular ion homeostasis; FDR= 3.10e-03; (ng=193); (ncommon= 4)
Top BP n. 246 of 2423	GO:0006690~icosanoid metabolic process; FDR= 3.10e-03; (ng=26); (ncommon= 2)
Top BP n. 247 of 2423	GO:0030162~regulation of proteolysis; FDR= 3.10e-03; (ng=26); (ncommon= 2)
Top BP n. 248 of 2423	GO:0033559~unsaturated fatty acid metabolic process; FDR= 3.10e-03; (ng=26); (ncommon= 2)
Top BP n. 249 of 2423	GO:0055065~metal ion homeostasis; FDR= 3.10e-03; (ng=92); (ncommon= 3)
Top BP n. 250 of 2423	GO:0046907~intracellular transport; FDR= 3.17e-03; (ng=326); (ncommon= 5)
Top BP n. 251 of 2423	GO:0030005~cellular di-, tri-valent inorganic cation homeostasis; FDR= 3.17e-03; (ng=93); (ncommon= 3)
Top BP n. 252 of 2423	GO:0055082~cellular chemical homeostasis; FDR= 3.26e-03; (ng=197); (ncommon= 4)
Top BP n. 253 of 2423	GO:0019953~sexual reproduction; FDR= 3.49e-03; (ng=205); (ncommon= 4)
Top BP n. 254 of 2423	GO:0055066~di-, tri-valent inorganic cation homeostasis; FDR= 3.51e-03; (ng=97); (ncommon= 3)
Top BP n. 255 of 2423	GO:0018904~organic ether metabolic process; FDR= 3.51e-03; (ng=29); (ncommon= 2)
Top BP n. 256 of 2423	GO:0050730~regulation of peptidyl-tyrosine phosphorylation; FDR= 3.51e-03; (ng=28); (ncommon= 2)
Top BP n. 257 of 2423	GO:0050801~ion homeostasis; FDR= 3.63e-03; (ng=204); (ncommon= 4)
Top BP n. 258 of 2423	GO:0035270~endocrine system development; FDR= 3.73e-03; (ng=29); (ncommon= 2)
Top BP n. 259 of 2423	GO:0050804~regulation of synaptic transmission; FDR= 3.73e-03; (ng=29); (ncommon= 2)
Top BP n. 260 of 2423	GO:0007189~activation of adenylate cyclase activity by G-protein signaling pathway; FDR= 3.92e-03; (ng=30); (ncommon= 2)
Top BP n. 261 of 2423	GO:0008016~regulation of heart contraction; FDR= 3.92e-03; (ng=30); (ncommon= 2)
Top BP n. 262 of 2423	GO:0010578~regulation of adenylate cyclase activity involved in G-protein signaling; FDR= 3.92e-03; (ng=30); (ncommon= 2)
Top BP n. 263 of 2423	GO:0010579~positive regulation of adenylate cyclase activity by G-protein signaling pathway; FDR= 3.92e-03; (ng=30); (ncommon= 2)
Top BP n. 264 of 2423	GO:0046883~regulation of hormone secretion; FDR= 3.92e-03; (ng=30); (ncommon= 2)
Top BP n. 265 of 2423	GO:0000079~regulation of cyclin-dependent protein kinase activity; FDR= 4.12e-03; (ng=31); (ncommon= 2)
Top BP n. 266 of 2423	GO:0008217~regulation of blood pressure; FDR= 4.12e-03; (ng=31); (ncommon= 2)
Top BP n. 267 of 2423	GO:0019216~regulation of lipid metabolic process; FDR= 4.12e-03; (ng=31); (ncommon= 2)
Top BP n. 268 of 2423	GO:0045786~negative regulation of cell cycle; FDR= 4.12e-03; (ng=31); (ncommon= 2)
Top BP n. 269 of 2423	GO:0051969~regulation of transmission of nerve impulse; FDR= 4.12e-03; (ng=31); (ncommon= 2)
Top BP n. 270 of 2423	GO:0010817~regulation of hormone levels; FDR= 4.38e-03; (ng=32); (ncommon= 2)
Top BP n. 271 of 2423	GO:0007268~synaptic transmission; FDR= 4.50e-03; (ng=108); (ncommon= 3)
Top BP n. 272 of 2423	GO:0019725~cellular homeostasis; FDR= 4.65e-03; (ng=224); (ncommon= 4)
Top BP n. 273 of 2423	GO:0007276~gamete generation; FDR= 4.71e-03; (ng=115); (ncommon= 3)
Top BP n. 274 of 2423	GO:0031644~regulation of neurological system process; FDR= 4.88e-03; (ng=34); (ncommon= 2)
Top BP n. 275 of 2423	GO:0008219~cell death; FDR= 4.90e-03; (ng=230); (ncommon= 4)
Top BP n. 276 of 2423	GO:0006357~regulation of transcription from RNA polymerase II promoter; FDR= 4.93e-03; (ng=366); (ncommon= 5)
Top BP n. 277 of 2423	GO:0016265~death; FDR= 5.02e-03; (ng=232); (ncommon= 4)
Top BP n. 278 of 2423	GO:0006606~protein import into nucleus; FDR= 5.40e-03; (ng=36); (ncommon= 2)
Top BP n. 279 of 2423	GO:0007190~activation of adenylate cyclase activity; FDR= 5.62e-03; (ng=37); (ncommon= 2)
Top BP n. 280 of 2423	GO:0031281~positive regulation of cyclase activity; FDR= 5.62e-03; (ng=37); (ncommon= 2)
Top BP n. 281 of 2423	GO:0033365~protein localization in organelle; FDR= 5.62e-03; (ng=37); (ncommon= 2)
Top BP n. 282 of 2423	GO:0045762~positive regulation of adenylate cyclase activity; FDR= 5.62e-03; (ng=37); (ncommon= 2)
Top BP n. 283 of 2423	GO:0008610~lipid biosynthetic process; FDR= 5.67e-03; (ng=122); (ncommon= 3)
Top BP n. 284 of 2423	GO:0034504~protein localization in nucleus; FDR= 5.87e-03; (ng=38); (ncommon= 2)
Top BP n. 285 of 2423	GO:0051170~nuclear import; FDR= 5.87e-03; (ng=38); (ncommon= 2)
Top BP n. 286 of 2423	GO:0051349~positive regulation of lyase activity; FDR= 6.16e-03; (ng=39); (ncommon= 2)
Top BP n. 287 of 2423	GO:0001822~kidney development; FDR= 6.46e-03; (ng=40); (ncommon= 2)
Top BP n. 288 of 2423	GO:0019226~transmission of nerve impulse; FDR= 6.67e-03; (ng=127); (ncommon= 3)
Top BP n. 289 of 2423	GO:0003013~circulatory system process; FDR= 6.67e-03; (ng=41); (ncommon= 2)
Top BP n. 290 of 2423	GO:0008015~blood circulation; FDR= 6.67e-03; (ng=41); (ncommon= 2)
Top BP n. 291 of 2423	GO:0008406~gonad development; FDR= 6.67e-03; (ng=41); (ncommon= 2)
Top BP n. 292 of 2423	GO:0008585~female gonad development; FDR= 6.67e-03; (ng=41); (ncommon= 2)
Top BP n. 293 of 2423	GO:0009725~response to hormone stimulus; FDR= 7.46e-03; (ng=133); (ncommon= 3)
Top BP n. 294 of 2423	GO:0009615~response to virus; FDR= 7.63e-03; (ng=44); (ncommon= 2)
Top BP n. 295 of 2423	GO:0030155~regulation of cell adhesion; FDR= 8.25e-03; (ng=46); (ncommon= 2)
Top BP n. 296 of 2423	GO:0032868~response to insulin stimulus; FDR= 8.25e-03; (ng=46); (ncommon= 2)
Top BP n. 297 of 2423	GO:0045137~development of primary sexual characteristics; FDR= 8.25e-03; (ng=46); (ncommon= 2)
Top BP n. 298 of 2423	GO:0006605~protein targeting; FDR= 8.49e-03; (ng=47); (ncommon= 2)
Top BP n. 299 of 2423	GO:0007188~G-protein signaling, coupled to cAMP nucleotide second messenger; FDR= 8.49e-03; (ng=47); (ncommon= 2)
Top BP n. 300 of 2423	GO:0009991~response to extracellular stimulus; FDR= 8.49e-03; (ng=49); (ncommon= 2)
Top BP n. 301 of 2423	GO:0048608~reproductive structure development; FDR= 8.49e-03; (ng=47); (ncommon= 2)
Top BP n. 302 of 2423	GO:0002437~inflammatory response to antigenic stimulus; FDR= 8.95e-03; (ng=4); (ncommon= 1)
Top BP n. 303 of 2423	GO:0003057~regulation of the force of heart contraction by chemical signal; FDR= 8.95e-03; (ng=4); (ncommon= 1)
Top BP n. 304 of 2423	GO:0010903~negative regulation of very-low-density lipoprotein particle remodeling; FDR= 8.95e-03; (ng=4); (ncommon= 1)
Top BP n. 305 of 2423	GO:0014820~tonic smooth muscle contraction; FDR= 8.95e-03; (ng=4); (ncommon= 1)
Top BP n. 306 of 2423	GO:0014824~artery smooth muscle contraction; FDR= 8.95e-03; (ng=4); (ncommon= 1)
Top BP n. 307 of 2423	GO:0043497~regulation of protein heterodimerization activity; FDR= 8.95e-03; (ng=4); (ncommon= 1)
Top BP n. 308 of 2423	GO:0048087~positive regulation of pigmentation during development; FDR= 8.95e-03; (ng=4); (ncommon= 1)
Top BP n. 309 of 2423	GO:0051798~positive regulation of hair follicle development; FDR= 8.95e-03; (ng=4); (ncommon= 1)
Top BP n. 310 of 2423	GO:0070723~response to cholesterol; FDR= 8.95e-03; (ng=4); (ncommon= 1)
Top BP n. 311 of 2423	GO:0007187~G-protein signaling, coupled to cyclic nucleotide second messenger; FDR= 9.26e-03; (ng=50); (ncommon= 2)
Top BP n. 312 of 2423	GO:0019933~cAMP-mediated signaling; FDR= 9.26e-03; (ng=50); (ncommon= 2)
Top BP n. 313 of 2423	GO:0055080~cation homeostasis; FDR= 9.38e-03; (ng=148); (ncommon= 3)
Top BP n. 314 of 2423	GO:0007548~sex differentiation; FDR= 9.57e-03; (ng=51); (ncommon= 2)
Top BP n. 315 of 2423	GO:0016481~negative regulation of transcription; FDR= 9.84e-03; (ng=151); (ncommon= 3)
Top MF n. 1 of 1157	GO:0042802~identical protein binding; FDR= 8.82e-09; (ng=192); (ncommon=10)
Top MF n. 2 of 1157	GO:0019899~enzyme binding; FDR= 8.03e-08; (ng=255); (ncommon=10)
Top MF n. 3 of 1157	GO:0004517~nitric-oxide synthase activity; FDR= 2.57e-07; (ng=4); (ncommon= 3)
Top MF n. 4 of 1157	GO:0034617~tetrahydrobiopterin binding; FDR= 2.57e-07; (ng=4); (ncommon= 3)
Top MF n. 5 of 1157	GO:0034618~arginine binding; FDR= 2.57e-07; (ng=4); (ncommon= 3)
Top MF n. 6 of 1157	GO:0010181~FMN binding; FDR= 4.26e-06; (ng=7); (ncommon= 3)
Top MF n. 7 of 1157	GO:0042803~protein homodimerization activity; FDR= 8.84e-05; (ng=51); (ncommon= 4)
Top MF n. 8 of 1157	GO:0008289~lipid binding; FDR= 8.84e-05; (ng=275); (ncommon= 7)
Top MF n. 9 of 1157	GO:0015464~acetylcholine receptor activity; FDR= 1.09e-04; (ng=19); (ncommon= 3)
Top MF n. 10 of 1157	GO:0050661~NADP or NADPH binding; FDR= 1.09e-04; (ng=20); (ncommon= 3)
Top MF n. 11 of 1157	GO:0004939~beta-adrenergic receptor activity; FDR= 1.09e-04; (ng=4); (ncommon= 2)
Top MF n. 12 of 1157	GO:0051380~norepinephrine binding; FDR= 1.09e-04; (ng=4); (ncommon= 2)
Top MF n. 13 of 1157	GO:0042166~acetylcholine binding; FDR= 1.09e-04; (ng=21); (ncommon= 3)
Top MF n. 14 of 1157	GO:0019900~kinase binding; FDR= 1.28e-04; (ng=65); (ncommon= 4)
Top MF n. 15 of 1157	GO:0005125~cytokine activity; FDR= 1.28e-04; (ng=131); (ncommon= 5)
Top MF n. 16 of 1157	GO:0004601~peroxidase activity; FDR= 1.28e-04; (ng=24); (ncommon= 3)
Top MF n. 17 of 1157	GO:0016684~oxidoreductase activity, acting on peroxide as acceptor; FDR= 1.28e-04; (ng=24); (ncommon= 3)
Top MF n. 18 of 1157	GO:0004981~muscarinic acetylcholine receptor activity; FDR= 2.36e-04; (ng=6); (ncommon= 2)
Top MF n. 19 of 1157	GO:0016907~G-protein coupled acetylcholine receptor activity; FDR= 2.36e-04; (ng=6); (ncommon= 2)
Top MF n. 20 of 1157	GO:0008083~growth factor activity; FDR= 2.65e-04; (ng=83); (ncommon= 4)
Top MF n. 21 of 1157	GO:0046983~protein dimerization activity; FDR= 3.06e-04; (ng=89); (ncommon= 4)
Top MF n. 22 of 1157	GO:0001540~beta-amyloid binding; FDR= 3.06e-04; (ng=7); (ncommon= 2)
Top MF n. 23 of 1157	GO:0005516~calmodulin binding; FDR= 5.11e-04; (ng=41); (ncommon= 3)
Top MF n. 24 of 1157	GO:0004935~adrenoceptor activity; FDR= 6.69e-04; (ng=10); (ncommon= 2)
Top MF n. 25 of 1157	GO:0015026~coreceptor activity; FDR= 8.01e-04; (ng=11); (ncommon= 2)
Top MF n. 26 of 1157	GO:0046870~cadmium ion binding; FDR= 9.39e-04; (ng=12); (ncommon= 2)
Top MF n. 27 of 1157	GO:0043178~alcohol binding; FDR= 1.08e-03; (ng=13); (ncommon= 2)
Top MF n. 28 of 1157	GO:0030594~neurotransmitter receptor activity; FDR= 1.08e-03; (ng=56); (ncommon= 3)
Top MF n. 29 of 1157	GO:0043176~amine binding; FDR= 1.16e-03; (ng=58); (ncommon= 3)
Top MF n. 30 of 1157	GO:0042165~neurotransmitter binding; FDR= 1.24e-03; (ng=60); (ncommon= 3)
Top MF n. 31 of 1157	GO:0016538~cyclin-dependent protein kinase regulator activity; FDR= 1.30e-03; (ng=15); (ncommon= 2)
Top MF n. 32 of 1157	GO:0020037~heme binding; FDR= 1.91e-03; (ng=71); (ncommon= 3)
Top MF n. 33 of 1157	GO:0046906~tetrapyrrole binding; FDR= 1.93e-03; (ng=72); (ncommon= 3)
Top MF n. 34 of 1157	GO:0019887~protein kinase regulator activity; FDR= 2.95e-03; (ng=23); (ncommon= 2)
Top MF n. 35 of 1157	GO:0019207~kinase regulator activity; FDR= 3.14e-03; (ng=24); (ncommon= 2)
Top MF n. 36 of 1157	GO:0070330~aromatase activity; FDR= 3.60e-03; (ng=26); (ncommon= 2)
Top MF n. 37 of 1157	GO:0008227~amine receptor activity; FDR= 4.09e-03; (ng=28); (ncommon= 2)
Top MF n. 38 of 1157	GO:0004175~endopeptidase activity; FDR= 4.20e-03; (ng=207); (ncommon= 4)
Top MF n. 39 of 1157	GO:0016712~oxidoreductase activity, acting on paired donors, with incorporation or reduction of molecular oxygen, reduced flavin or flavoprotein as one donor, and incorporation of one atom of oxygen; FDR= 4.36e-03; (ng=30); (ncommon= 2)
Top MF n. 40 of 1157	GO:0019901~protein kinase binding; FDR= 4.36e-03; (ng=30); (ncommon= 2)
Top MF n. 41 of 1157	GO:0009055~electron carrier activity; FDR= 5.14e-03; (ng=109); (ncommon= 3)
Top MF n. 42 of 1157	GO:0019825~oxygen binding; FDR= 6.70e-03; (ng=38); (ncommon= 2)
Top MF n. 43 of 1157	GO:0005506~iron ion binding; FDR= 8.81e-03; (ng=137); (ncommon= 3)
Top MF n. 44 of 1157	GO:0005507~copper ion binding; FDR= 8.81e-03; (ng=46); (ncommon= 2)
Top MF n. 45 of 1157	GO:0004274~dipeptidyl-peptidase IV activity; FDR= 8.81e-03; (ng=4); (ncommon= 1)
Top MF n. 46 of 1157	GO:0004784~superoxide dismutase activity; FDR= 8.81e-03; (ng=4); (ncommon= 1)
Top MF n. 47 of 1157	GO:0008131~amine oxidase activity; FDR= 8.81e-03; (ng=4); (ncommon= 1)
Top MF n. 48 of 1157	GO:0015925~galactosidase activity; FDR= 8.81e-03; (ng=4); (ncommon= 1)
Top MF n. 49 of 1157	GO:0016721~oxidoreductase activity, acting on superoxide radicals as acceptor; FDR= 8.81e-03; (ng=4); (ncommon= 1)
Top MF n. 50 of 1157	GO:0031705~bombesin receptor binding; FDR= 8.81e-03; (ng=4); (ncommon= 1)
Top MF n. 51 of 1157	GO:0031708~endothelin B receptor binding; FDR= 8.81e-03; (ng=4); (ncommon= 1)
Top MF n. 52 of 1157	GO:0070576~vitamin D 24-hydroxylase activity; FDR= 8.81e-03; (ng=4); (ncommon= 1)
Top MF n. 53 of 1157	GO:0070653~high-density lipoprotein receptor binding; FDR= 8.81e-03; (ng=4); (ncommon= 1)
Top CC n. 1 of 517	GO:0030425~dendrite; FDR= 0.000209; (ng=88); (ncommon= 5)
Top CC n. 2 of 517	GO:0044459~plasma membrane part; FDR= 0.000336; (ng=1293); (ncommon=14)
Top CC n. 3 of 517	GO:0043005~neuron projection; FDR= 0.000385; (ng=205); (ncommon= 6)
Top CC n. 4 of 517	GO:0030054~cell junction; FDR= 0.000394; (ng=215); (ncommon= 6)
Top CC n. 5 of 517	GO:0032279~asymmetric synapse; FDR= 0.000394; (ng=5); (ncommon= 2)
Top CC n. 6 of 517	GO:0044421~extracellular region part; FDR= 0.000394; (ng=605); (ncommon= 9)
Top CC n. 7 of 517	GO:0005576~extracellular region; FDR= 0.000394; (ng=1179); (ncommon=12)
Top CC n. 8 of 517	GO:0045202~synapse; FDR= 0.000394; (ng=151); (ncommon= 5)
Top CC n. 9 of 517	GO:0005829~cytosol; FDR= 0.000394; (ng=643); (ncommon= 9)
Top CC n. 10 of 517	GO:0000267~cell fraction; FDR= 0.000394; (ng=497); (ncommon= 8)
Top CC n. 11 of 517	GO:0005578~proteinaceous extracellular matrix; FDR= 0.000519; (ng=171); (ncommon= 5)
Top CC n. 12 of 517	GO:0045211~postsynaptic membrane; FDR= 0.000560; (ng=95); (ncommon= 4)
Top CC n. 13 of 517	GO:0005624~membrane fraction; FDR= 0.000560; (ng=283); (ncommon= 6)
Top CC n. 14 of 517	GO:0005626~insoluble fraction; FDR= 0.000605; (ng=291); (ncommon= 6)
Top CC n. 15 of 517	GO:0009897~external side of plasma membrane; FDR= 0.000684; (ng=105); (ncommon= 4)
Top CC n. 16 of 517	GO:0044456~synapse part; FDR= 0.000941; (ng=116); (ncommon= 4)
Top CC n. 17 of 517	GO:0009986~cell surface; FDR= 0.000945; (ng=121); (ncommon= 4)
Top CC n. 18 of 517	GO:0031093~platelet alpha granule lumen; FDR= 0.000945; (ng=12); (ncommon= 2)
Top CC n. 19 of 517	GO:0031983~vesicle lumen; FDR= 0.000945; (ng=12); (ncommon= 2)
Top CC n. 20 of 517	GO:0060205~cytoplasmic membrane-bounded vesicle lumen; FDR= 0.000945; (ng=12); (ncommon= 2)
Top CC n. 21 of 517	GO:0005615~extracellular space; FDR= 0.001407; (ng=368); (ncommon= 6)
Top CC n. 22 of 517	GO:0005792~microsome; FDR= 0.001734; (ng=66); (ncommon= 3)
Top CC n. 23 of 517	GO:0042598~vesicular fraction; FDR= 0.001734; (ng=67); (ncommon= 3)
Top CC n. 24 of 517	GO:0019898~extrinsic to membrane; FDR= 0.002022; (ng=272); (ncommon= 5)
Top CC n. 25 of 517	GO:0005887~integral to plasma membrane; FDR= 0.002668; (ng=760); (ncommon= 8)
Top CC n. 26 of 517	GO:0031410~cytoplasmic vesicle; FDR= 0.002676; (ng=298); (ncommon= 5)
Top CC n. 27 of 517	GO:0031226~intrinsic to plasma membrane; FDR= 0.002772; (ng=774); (ncommon= 8)
Top CC n. 28 of 517	GO:0031982~vesicle; FDR= 0.003133; (ng=314); (ncommon= 5)
Top CC n. 29 of 517	GO:0031091~platelet alpha granule; FDR= 0.003742; (ng=27); (ncommon= 2)
Top CC n. 30 of 517	GO:0043233~organelle lumen; FDR= 0.004707; (ng=862); (ncommon= 8)
Top CC n. 31 of 517	GO:0005759~mitochondrial matrix; FDR= 0.004707; (ng=107); (ncommon= 3)
Top CC n. 32 of 517	GO:0031980~mitochondrial lumen; FDR= 0.004707; (ng=107); (ncommon= 3)
Top CC n. 33 of 517	GO:0031974~membrane-enclosed lumen; FDR= 0.004768; (ng=876); (ncommon= 8)
Top CC n. 34 of 517	GO:0044429~mitochondrial part; FDR= 0.005841; (ng=240); (ncommon= 4)
Top CC n. 35 of 517	GO:0031012~extracellular matrix; FDR= 0.006969; (ng=128); (ncommon= 3)
Top CC n. 36 of 517	GO:0016023~cytoplasmic membrane-bounded vesicle; FDR= 0.006969; (ng=253); (ncommon= 4)
Top CC n. 37 of 517	GO:0031988~membrane-bounded vesicle; FDR= 0.007990; (ng=265); (ncommon= 4)
Top CC n. 38 of 517	GO:0005896~interleukin-6 receptor complex; FDR= 0.009028; (ng=4); (ncommon= 1)
Top CC n. 39 of 517	GO:0032983~kainate selective glutamate receptor complex; FDR= 0.009028; (ng=4); (ncommon= 1)
Top CC n. 40 of 517	GO:0033256~I-kappaB/NF-kappaB complex; FDR= 0.009028; (ng=4); (ncommon= 1)
Top CC n. 41 of 517	GO:0016327~apicolateral plasma membrane; FDR= 0.009535; (ng=51); (ncommon= 2)
Top Pathway n. 1 of 589	Hepatic Fibrosis / Hepatic Stellate Cell Activation; FDR= 7.96e-18; (ng=137); (ncommon=15)
Top Pathway n. 2 of 589	Altered T Cell and B Cell Signaling in Rheumatoid Arthritis; FDR= 1.14e-14; (ng=76); (ncommon=11)
Top Pathway n. 3 of 589	Glucocorticoid Receptor Signaling; FDR= 3.36e-14; (ng=255); (ncommon=15)
Top Pathway n. 4 of 589	Role of Osteoblasts, Osteoclasts and Chondrocytes in Rheumatoid Arthritis; FDR= 4.55e-14; (ng=214); (ncommon=14)
Top Pathway n. 5 of 589	Colorectal Cancer Metastasis Signaling; FDR= 1.67e-13; (ng=232); (ncommon=14)
Top Pathway n. 6 of 589	Dendritic Cell Maturation; FDR= 6.60e-13; (ng=159); (ncommon=12)
Top Pathway n. 7 of 589	TREM1 Signaling; FDR= 1.14e-12; (ng=55); (ncommon= 9)
Top Pathway n. 8 of 589	IL-12 Signaling and Production in Macrophages; FDR= 2.84e-12; (ng=131); (ncommon=11)
Top Pathway n. 9 of 589	Aryl Hydrocarbon Receptor Signaling; FDR= 3.00e-12; (ng=133); (ncommon=11)
Top Pathway n. 10 of 589	Atherosclerosis Signaling; FDR= 1.92e-11; (ng=119); (ncommon=10)
Top Pathway n. 11 of 589	Role of Macrophages, Fibroblasts and Endothelial Cells in Rheumatoid Arthritis; FDR= 1.92e-11; (ng=282); (ncommon=13)
Top Pathway n. 12 of 589	Crosstalk between Dendritic Cells and Natural Killer Cells; FDR= 2.91e-11; (ng=84); (ncommon= 9)
Top Pathway n. 13 of 589	PI3K/AKT Signaling; FDR= 2.91e-11; (ng=120); (ncommon=10)
Top Pathway n. 14 of 589	T Helper Cell Differentiation; FDR= 1.40e-10; (ng=62); (ncommon= 8)
Top Pathway n. 15 of 589	Type I Diabetes Mellitus Signaling; FDR= 1.89e-10; (ng=101); (ncommon= 9)
Top Pathway n. 16 of 589	Small Cell Lung Cancer Signaling; FDR= 3.77e-10; (ng=71); (ncommon= 8)
Top Pathway n. 17 of 589	PTEN Signaling; FDR= 5.43e-10; (ng=115); (ncommon= 9)
Top Pathway n. 18 of 589	Role of Cytokines in Mediating Communication between Immune Cells; FDR= 5.83e-10; (ng=52); (ncommon= 7)
Top Pathway n. 19 of 589	Prostate Cancer Signaling; FDR= 8.48e-10; (ng=80); (ncommon= 8)
Top Pathway n. 20 of 589	Production of Nitric Oxide and Reactive Oxygen Species in Macrophages; FDR= 1.03e-09; (ng=179); (ncommon=10)
Top Pathway n. 21 of 589	ILK Signaling; FDR= 1.03e-09; (ng=181); (ncommon=10)
Top Pathway n. 22 of 589	Ovarian Cancer Signaling; FDR= 1.27e-09; (ng=130); (ncommon= 9)
Top Pathway n. 23 of 589	Role of Pattern Recognition Receptors in Recognition of Bacteria and Viruses; FDR= 1.83e-09; (ng=91); (ncommon= 8)
Top Pathway n. 24 of 589	Activation of IRF by Cytosolic Pattern Recognition Receptors; FDR= 3.18e-09; (ng=60); (ncommon= 7)
Top Pathway n. 25 of 589	Pancreatic Adenocarcinoma Signaling; FDR= 6.32e-09; (ng=106); (ncommon= 8)
Top Pathway n. 26 of 589	Endothelin-1 Signaling; FDR= 9.52e-09; (ng=166); (ncommon= 9)
Top Pathway n. 27 of 589	IL-17 Signaling; FDR= 1.07e-08; (ng=72); (ncommon= 7)
Top Pathway n. 28 of 589	LXR/RXR Activation; FDR= 1.08e-08; (ng=121); (ncommon= 8)
Top Pathway n. 29 of 589	Role of PKR in Interferon Induction and Antiviral Response; FDR= 1.17e-08; (ng=40); (ncommon= 6)
Top Pathway n. 30 of 589	IL-8 Signaling; FDR= 1.86e-08; (ng=183); (ncommon= 9)
Top Pathway n. 31 of 589	Ceramide Signaling; FDR= 2.00e-08; (ng=79); (ncommon= 7)
Top Pathway n. 32 of 589	Xenobiotic Metabolism Signaling; FDR= 2.02e-08; (ng=259); (ncommon=10)
Top Pathway n. 33 of 589	IL-15 Production; FDR= 6.72e-08; (ng=27); (ncommon= 5)
Top Pathway n. 34 of 589	Tight Junction Signaling; FDR= 7.33e-08; (ng=151); (ncommon= 8)
Top Pathway n. 35 of 589	NF-_B Signaling; FDR= 7.90e-08; (ng=157); (ncommon= 8)
Top Pathway n. 36 of 589	HIF1_ Signaling; FDR= 9.07e-08; (ng=100); (ncommon= 7)
Top Pathway n. 37 of 589	Acute Phase Response Signaling; FDR= 1.17e-07; (ng=167); (ncommon= 8)
Top Pathway n. 38 of 589	IL-10 Signaling; FDR= 1.50e-07; (ng=68); (ncommon= 6)
Top Pathway n. 39 of 589	Sertoli Cell-Sertoli Cell Junction Signaling; FDR= 1.55e-07; (ng=172); (ncommon= 8)
Top Pathway n. 40 of 589	Inhibition of Angiogenesis by TSP1; FDR= 1.64e-07; (ng=32); (ncommon= 5)
Top Pathway n. 41 of 589	IL-6 Signaling; FDR= 1.64e-07; (ng=116); (ncommon= 7)
Top Pathway n. 42 of 589	Role of MAPK Signaling in the Pathogenesis of Influenza; FDR= 1.64e-07; (ng=65); (ncommon= 6)
Top Pathway n. 43 of 589	Graft-versus-Host Disease Signaling; FDR= 1.83e-07; (ng=39); (ncommon= 5)
Top Pathway n. 44 of 589	Molecular Mechanisms of Cancer; FDR= 1.90e-07; (ng=335); (ncommon=10)
Top Pathway n. 45 of 589	PI3K Signaling in B Lymphocytes; FDR= 2.73e-07; (ng=122); (ncommon= 7)
Top Pathway n. 46 of 589	Superpathway of Citrulline Metabolism; FDR= 2.74e-07; (ng=14); (ncommon= 4)
Top Pathway n. 47 of 589	Differential Regulation of Cytokine Production in Macrophages and T Helper Cells by IL-17A and IL-17F; FDR= 8.13e-07; (ng=18); (ncommon= 4)
Top Pathway n. 48 of 589	Citrulline-Nitric Oxide Cycle; FDR= 9.56e-07; (ng=5); (ncommon= 3)
Top Pathway n. 49 of 589	iCOS-iCOSL Signaling in T Helper Cells; FDR= 1.47e-06; (ng=97); (ncommon= 6)
Top Pathway n. 50 of 589	Amyotrophic Lateral Sclerosis Signaling; FDR= 1.53e-06; (ng=97); (ncommon= 6)
Top Pathway n. 51 of 589	RAR Activation; FDR= 2.36e-06; (ng=169); (ncommon= 7)
Top Pathway n. 52 of 589	G-Protein Coupled Receptor Signaling; FDR= 2.53e-06; (ng=254); (ncommon= 8)
Top Pathway n. 53 of 589	Death Receptor Signaling; FDR= 2.71e-06; (ng=58); (ncommon= 5)
Top Pathway n. 54 of 589	Induction of Apoptosis by HIV1; FDR= 2.90e-06; (ng=59); (ncommon= 5)
Top Pathway n. 55 of 589	IL-15 Signaling; FDR= 3.37e-06; (ng=61); (ncommon= 5)
Top Pathway n. 56 of 589	Protein Kinase A Signaling; FDR= 3.41e-06; (ng=365); (ncommon= 9)
Top Pathway n. 57 of 589	IL-17A Signaling in Airway Cells; FDR= 3.41e-06; (ng=63); (ncommon= 5)
Top Pathway n. 58 of 589	Estrogen-Dependent Breast Cancer Signaling; FDR= 3.41e-06; (ng=62); (ncommon= 5)
Top Pathway n. 59 of 589	PXR/RXR Activation; FDR= 3.41e-06; (ng=63); (ncommon= 5)
Top Pathway n. 60 of 589	Leukocyte Extravasation Signaling; FDR= 4.39e-06; (ng=192); (ncommon= 7)
Top Pathway n. 61 of 589	Erythropoietin Signaling; FDR= 4.87e-06; (ng=67); (ncommon= 5)
Top Pathway n. 62 of 589	Hepatic Cholestasis; FDR= 6.91e-06; (ng=135); (ncommon= 6)
Top Pathway n. 63 of 589	MIF-mediated Glucocorticoid Regulation; FDR= 6.91e-06; (ng=32); (ncommon= 4)
Top Pathway n. 64 of 589	Relaxin Signaling; FDR= 7.32e-06; (ng=132); (ncommon= 6)
Top Pathway n. 65 of 589	Role of Hypercytokinemia/hyperchemokinemia in the Pathogenesis of Influenza; FDR= 8.60e-06; (ng=41); (ncommon= 4)
Top Pathway n. 66 of 589	PPAR Signaling; FDR= 1.46e-05; (ng=90); (ncommon= 5)
Top Pathway n. 67 of 589	Docosahexaenoic Acid (DHA) Signaling; FDR= 1.46e-05; (ng=39); (ncommon= 4)
Top Pathway n. 68 of 589	MIF Regulation of Innate Immunity; FDR= 1.60e-05; (ng=40); (ncommon= 4)
Top Pathway n. 69 of 589	Apoptosis Signaling; FDR= 1.67e-05; (ng=88); (ncommon= 5)
Top Pathway n. 70 of 589	Role of IL-17F in Allergic Inflammatory Airway Diseases; FDR= 1.71e-05; (ng=41); (ncommon= 4)
Top Pathway n. 71 of 589	VEGF Signaling; FDR= 1.71e-05; (ng=89); (ncommon= 5)
Top Pathway n. 72 of 589	p53 Signaling; FDR= 1.88e-05; (ng=93); (ncommon= 5)
Top Pathway n. 73 of 589	Fc_ Receptor-mediated Phagocytosis in Macrophages and Monocytes; FDR= 1.93e-05; (ng=92); (ncommon= 5)
Top Pathway n. 74 of 589	Chronic Myeloid Leukemia Signaling; FDR= 1.93e-05; (ng=92); (ncommon= 5)
Top Pathway n. 75 of 589	PPAR_/RXR_ Activation; FDR= 2.09e-05; (ng=163); (ncommon= 6)
Top Pathway n. 76 of 589	Nitric Oxide Signaling in the Cardiovascular System; FDR= 2.09e-05; (ng=95); (ncommon= 5)
Top Pathway n. 77 of 589	Cholecystokinin/Gastrin-mediated Signaling; FDR= 2.17e-05; (ng=100); (ncommon= 5)
Top Pathway n. 78 of 589	Agranulocyte Adhesion and Diapedesis; FDR= 2.25e-05; (ng=173); (ncommon= 6)
Top Pathway n. 79 of 589	HGF Signaling; FDR= 2.59e-05; (ng=99); (ncommon= 5)
Top Pathway n. 80 of 589	TNFR1 Signaling; FDR= 2.61e-05; (ng=47); (ncommon= 4)
Top Pathway n. 81 of 589	Corticotropin Releasing Hormone Signaling; FDR= 3.37e-05; (ng=106); (ncommon= 5)
Top Pathway n. 82 of 589	CD28 Signaling in T Helper Cells; FDR= 3.48e-05; (ng=107); (ncommon= 5)
Top Pathway n. 83 of 589	Androgen Signaling; FDR= 3.56e-05; (ng=110); (ncommon= 5)
Top Pathway n. 84 of 589	Role of Tissue Factor in Cancer; FDR= 3.56e-05; (ng=107); (ncommon= 5)
Top Pathway n. 85 of 589	Renin-Angiotensin Signaling; FDR= 3.65e-05; (ng=108); (ncommon= 5)
Top Pathway n. 86 of 589	Endometrial Cancer Signaling; FDR= 3.65e-05; (ng=52); (ncommon= 4)
Top Pathway n. 87 of 589	Lymphotoxin _ Receptor Signaling; FDR= 4.15e-05; (ng=54); (ncommon= 4)
Top Pathway n. 88 of 589	Role of IL-17A in Arthritis; FDR= 4.15e-05; (ng=54); (ncommon= 4)
Top Pathway n. 89 of 589	Type II Diabetes Mellitus Signaling; FDR= 4.19e-05; (ng=113); (ncommon= 5)
Top Pathway n. 90 of 589	G_12/13 Signaling; FDR= 4.91e-05; (ng=116); (ncommon= 5)
Top Pathway n. 91 of 589	Myc Mediated Apoptosis Signaling; FDR= 5.33e-05; (ng=58); (ncommon= 4)
Top Pathway n. 92 of 589	Role of PI3K/AKT Signaling in the Pathogenesis of Influenza; FDR= 5.65e-05; (ng=60); (ncommon= 4)
Top Pathway n. 93 of 589	Differential Regulation of Cytokine Production in Intestinal Epithelial Cells by IL-17A and IL-17F; FDR= 6.34e-05; (ng=23); (ncommon= 3)
Top Pathway n. 94 of 589	Hypoxia Signaling in the Cardiovascular System; FDR= 7.17e-05; (ng=63); (ncommon= 4)
Top Pathway n. 95 of 589	AMPK Signaling; FDR= 7.47e-05; (ng=130); (ncommon= 5)
Top Pathway n. 96 of 589	Angiopoietin Signaling; FDR= 7.94e-05; (ng=65); (ncommon= 4)
Top Pathway n. 97 of 589	Role of JAK1, JAK2 and TYK2 in Interferon Signaling; FDR= 8.07e-05; (ng=24); (ncommon= 3)
Top Pathway n. 98 of 589	Airway Inflammation in Asthma; FDR= 9.78e-05; (ng=4); (ncommon= 2)
Top Pathway n. 99 of 589	Phenylethylamine Degradation I; FDR= 9.78e-05; (ng=4); (ncommon= 2)
Top Pathway n. 100 of 589	IL-17A Signaling in Gastric Cells; FDR= 1.01e-04; (ng=25); (ncommon= 3)
Top Pathway n. 101 of 589	PEDF Signaling; FDR= 1.07e-04; (ng=71); (ncommon= 4)
Top Pathway n. 102 of 589	G_q Signaling; FDR= 1.14e-04; (ng=143); (ncommon= 5)
Top Pathway n. 103 of 589	NF-_B Activation by Viruses; FDR= 1.17e-04; (ng=73); (ncommon= 4)
Top Pathway n. 104 of 589	Regulation of IL-2 Expression in Activated and Anergic T Lymphocytes; FDR= 1.22e-04; (ng=75); (ncommon= 4)
Top Pathway n. 105 of 589	Glioblastoma Multiforme Signaling; FDR= 1.22e-04; (ng=145); (ncommon= 5)
Top Pathway n. 106 of 589	VEGF Family Ligand-Receptor Interactions; FDR= 1.26e-04; (ng=75); (ncommon= 4)
Top Pathway n. 107 of 589	Acute Myeloid Leukemia Signaling; FDR= 1.31e-04; (ng=76); (ncommon= 4)
Top Pathway n. 108 of 589	Gap Junction Signaling; FDR= 1.31e-04; (ng=151); (ncommon= 5)
Top Pathway n. 109 of 589	TNFR2 Signaling; FDR= 1.31e-04; (ng=28); (ncommon= 3)
Top Pathway n. 110 of 589	Tec Kinase Signaling; FDR= 1.33e-04; (ng=149); (ncommon= 5)
Top Pathway n. 111 of 589	FXR/RXR Activation; FDR= 1.34e-04; (ng=82); (ncommon= 4)
Top Pathway n. 112 of 589	Germ Cell-Sertoli Cell Junction Signaling; FDR= 1.39e-04; (ng=154); (ncommon= 5)
Top Pathway n. 113 of 589	Granulocyte Adhesion and Diapedesis; FDR= 1.61e-04; (ng=163); (ncommon= 5)
Top Pathway n. 114 of 589	Interferon Signaling; FDR= 1.71e-04; (ng=32); (ncommon= 3)
Top Pathway n. 115 of 589	Role of NFAT in Regulation of the Immune Response; FDR= 1.73e-04; (ng=160); (ncommon= 5)
Top Pathway n. 116 of 589	RANK Signaling in Osteoclasts; FDR= 1.78e-04; (ng=85); (ncommon= 4)
Top Pathway n. 117 of 589	Neuregulin Signaling; FDR= 1.78e-04; (ng=85); (ncommon= 4)
Top Pathway n. 118 of 589	TWEAK Signaling; FDR= 2.00e-04; (ng=33); (ncommon= 3)
Top Pathway n. 119 of 589	Superoxide Radicals Degradation; FDR= 2.03e-04; (ng=6); (ncommon= 2)
Top Pathway n. 120 of 589	Wnt/_-catenin Signaling; FDR= 2.09e-04; (ng=167); (ncommon= 5)
Top Pathway n. 121 of 589	IL-9 Signaling; FDR= 2.14e-04; (ng=34); (ncommon= 3)
Top Pathway n. 122 of 589	HMGB1 Signaling; FDR= 2.23e-04; (ng=93); (ncommon= 4)
Top Pathway n. 123 of 589	IL-17A Signaling in Fibroblasts; FDR= 2.29e-04; (ng=35); (ncommon= 3)
Top Pathway n. 124 of 589	Role of NFAT in Cardiac Hypertrophy; FDR= 2.38e-04; (ng=174); (ncommon= 5)
Top Pathway n. 125 of 589	Glioma Signaling; FDR= 2.47e-04; (ng=94); (ncommon= 4)
Top Pathway n. 126 of 589	NRF2-mediated Oxidative Stress Response; FDR= 2.54e-04; (ng=177); (ncommon= 5)
Top Pathway n. 127 of 589	Inhibition of Matrix Metalloproteases; FDR= 2.84e-04; (ng=38); (ncommon= 3)
Top Pathway n. 128 of 589	Role of RIG1-like Receptors in Antiviral Innate Immunity; FDR= 3.29e-04; (ng=41); (ncommon= 3)
Top Pathway n. 129 of 589	Thrombin Signaling; FDR= 3.29e-04; (ng=187); (ncommon= 5)
Top Pathway n. 130 of 589	Airway Pathology in Chronic Obstructive Pulmonary Disease; FDR= 3.45e-04; (ng=8); (ncommon= 2)
Top Pathway n. 131 of 589	Melanoma Signaling; FDR= 3.69e-04; (ng=42); (ncommon= 3)
Top Pathway n. 132 of 589	iNOS Signaling; FDR= 3.69e-04; (ng=43); (ncommon= 3)
Top Pathway n. 133 of 589	fMLP Signaling in Neutrophils; FDR= 3.71e-04; (ng=106); (ncommon= 4)
Top Pathway n. 134 of 589	NGF Signaling; FDR= 3.79e-04; (ng=106); (ncommon= 4)
Top Pathway n. 135 of 589	Fc Epsilon RI Signaling; FDR= 3.79e-04; (ng=106); (ncommon= 4)
Top Pathway n. 136 of 589	PKC_ Signaling in T Lymphocytes; FDR= 3.90e-04; (ng=107); (ncommon= 4)
Top Pathway n. 137 of 589	Prostanoid Biosynthesis; FDR= 4.20e-04; (ng=9); (ncommon= 2)
Top Pathway n. 138 of 589	MSP-RON Signaling Pathway; FDR= 4.34e-04; (ng=45); (ncommon= 3)
Top Pathway n. 139 of 589	14-3-3-mediated Signaling; FDR= 4.70e-04; (ng=116); (ncommon= 4)
Top Pathway n. 140 of 589	cAMP-mediated signaling; FDR= 5.40e-04; (ng=216); (ncommon= 5)
Top Pathway n. 141 of 589	p70S6K Signaling; FDR= 5.42e-04; (ng=118); (ncommon= 4)
Top Pathway n. 142 of 589	P2Y Purigenic Receptor Signaling Pathway; FDR= 5.42e-04; (ng=118); (ncommon= 4)
Top Pathway n. 143 of 589	Cardiac Hypertrophy Signaling; FDR= 5.76e-04; (ng=217); (ncommon= 5)
Top Pathway n. 144 of 589	CD27 Signaling in Lymphocytes; FDR= 6.02e-04; (ng=51); (ncommon= 3)
Top Pathway n. 145 of 589	eNOS Signaling; FDR= 6.02e-04; (ng=124); (ncommon= 4)
Top Pathway n. 146 of 589	Insulin Receptor Signaling; FDR= 6.36e-04; (ng=127); (ncommon= 4)
Top Pathway n. 147 of 589	GNRH Signaling; FDR= 6.91e-04; (ng=127); (ncommon= 4)
Top Pathway n. 148 of 589	ErbB2-ErbB3 Signaling; FDR= 7.72e-04; (ng=56); (ncommon= 3)
Top Pathway n. 149 of 589	Synaptic Long Term Depression; FDR= 8.12e-04; (ng=134); (ncommon= 4)
Top Pathway n. 150 of 589	Fatty Acid _-oxidation; FDR= 8.25e-04; (ng=13); (ncommon= 2)
Top Pathway n. 151 of 589	Epithelial Adherens Junction Signaling; FDR= 9.97e-04; (ng=144); (ncommon= 4)
Top Pathway n. 152 of 589	CD40 Signaling; FDR= 1.01e-03; (ng=62); (ncommon= 3)
Top Pathway n. 153 of 589	ERK5 Signaling; FDR= 1.01e-03; (ng=62); (ncommon= 3)
Top Pathway n. 154 of 589	JAK/Stat Signaling; FDR= 1.25e-03; (ng=67); (ncommon= 3)
Top Pathway n. 155 of 589	B Cell Receptor Signaling; FDR= 1.35e-03; (ng=155); (ncommon= 4)
Top Pathway n. 156 of 589	Ethanol Degradation IV; FDR= 1.37e-03; (ng=17); (ncommon= 2)
Top Pathway n. 157 of 589	IL-4 Signaling; FDR= 1.40e-03; (ng=70); (ncommon= 3)
Top Pathway n. 158 of 589	LPS-stimulated MAPK Signaling; FDR= 1.57e-03; (ng=73); (ncommon= 3)
Top Pathway n. 159 of 589	HER-2 Signaling in Breast Cancer; FDR= 1.68e-03; (ng=76); (ncommon= 3)
Top Pathway n. 160 of 589	Dopamine Degradation; FDR= 1.86e-03; (ng=21); (ncommon= 2)
Top Pathway n. 161 of 589	Regulation of the Epithelial-Mesenchymal Transition Pathway; FDR= 2.08e-03; (ng=175); (ncommon= 4)
Top Pathway n. 162 of 589	CTLA4 Signaling in Cytotoxic T Lymphocytes; FDR= 2.14e-03; (ng=82); (ncommon= 3)
Top Pathway n. 163 of 589	FAK Signaling; FDR= 2.42e-03; (ng=86); (ncommon= 3)
Top Pathway n. 164 of 589	Bladder Cancer Signaling; FDR= 2.42e-03; (ng=86); (ncommon= 3)
Top Pathway n. 165 of 589	Factors Promoting Cardiogenesis in Vertebrates; FDR= 2.48e-03; (ng=87); (ncommon= 3)
Top Pathway n. 166 of 589	G Beta Gamma Signaling; FDR= 2.55e-03; (ng=88); (ncommon= 3)
Top Pathway n. 167 of 589	Acetone Degradation I (to Methylglyoxal); FDR= 2.77e-03; (ng=26); (ncommon= 2)
Top Pathway n. 168 of 589	Bupropion Degradation; FDR= 2.77e-03; (ng=25); (ncommon= 2)
Top Pathway n. 169 of 589	Antioxidant Action of Vitamin C; FDR= 2.84e-03; (ng=92); (ncommon= 3)
Top Pathway n. 170 of 589	LPS/IL-1 Mediated Inhibition of RXR Function; FDR= 3.37e-03; (ng=210); (ncommon= 4)
Top Pathway n. 171 of 589	Rac Signaling; FDR= 3.76e-03; (ng=103); (ncommon= 3)
Top Pathway n. 172 of 589	Huntington's Disease Signaling; FDR= 3.95e-03; (ng=215); (ncommon= 4)
Top Pathway n. 173 of 589	4-1BB Signaling in T Lymphocytes; FDR= 4.12e-03; (ng=31); (ncommon= 2)
Top Pathway n. 174 of 589	G_s Signaling; FDR= 4.12e-03; (ng=108); (ncommon= 3)
Top Pathway n. 175 of 589	p38 MAPK Signaling; FDR= 4.20e-03; (ng=114); (ncommon= 3)
Top Pathway n. 176 of 589	Phospholipase C Signaling; FDR= 4.20e-03; (ng=219); (ncommon= 4)
Top Pathway n. 177 of 589	Noradrenaline and Adrenaline Degradation; FDR= 4.29e-03; (ng=32); (ncommon= 2)
Top Pathway n. 178 of 589	Hereditary Breast Cancer Signaling; FDR= 4.58e-03; (ng=112); (ncommon= 3)
Top Pathway n. 179 of 589	Estrogen Biosynthesis; FDR= 5.64e-03; (ng=37); (ncommon= 2)
Top Pathway n. 180 of 589	April Mediated Signaling; FDR= 5.91e-03; (ng=38); (ncommon= 2)
Top Pathway n. 181 of 589	L-DOPA Degradation; FDR= 6.17e-03; (ng=2); (ncommon= 1)
Top Pathway n. 182 of 589	B Cell Activating Factor Signaling; FDR= 6.42e-03; (ng=40); (ncommon= 2)
Top Pathway n. 183 of 589	Thyroid Cancer Signaling; FDR= 6.42e-03; (ng=40); (ncommon= 2)
Top Pathway n. 184 of 589	UVC-Induced MAPK Signaling; FDR= 7.03e-03; (ng=42); (ncommon= 2)
Top Pathway n. 185 of 589	Human Embryonic Stem Cell Pluripotency; FDR= 7.13e-03; (ng=132); (ncommon= 3)
Top Pathway n. 186 of 589	nNOS Signaling in Neurons; FDR= 7.61e-03; (ng=45); (ncommon= 2)
Top Pathway n. 187 of 589	Melatonin Degradation I; FDR= 7.90e-03; (ng=47); (ncommon= 2)
Top Pathway n. 188 of 589	Thyroid Hormone Biosynthesis; FDR= 8.90e-03; (ng=3); (ncommon= 1)
Top Pathway n. 189 of 589	UVB-Induced MAPK Signaling; FDR= 9.54e-03; (ng=52); (ncommon= 2)
Top Pathway n. 190 of 589	Superpathway of Melatonin Degradation; FDR= 9.54e-03; (ng=52); (ncommon= 2)
